# Supplementary material for: PCW-A1001, AI-assisted de novo design approach to design a selective inhibitor for FLT-3(D835Y) in acute myeloid leukemia
Source: Front Mol Biosci. 2022 Nov 25;9:1072028. doi: 10.3389/fmolb.2022.1072028 (PMC9732455; doi:10.3389/fmolb.2022.1072028)
Supplement: Supplementary file 1 [file Table1.xlsx]

## Sheet: Sheet1
chembl_id	pubchem_cid	Smiles	MolWT	NumHDonor	NumHAcceptor	logP	RO5
CHEMBL3914339	CID091970541	C.C[C@H]1CN(C)CCN1C(=O)N1Cc2c(NC(=O)c3ccccn3)n[nH]c2C1(C)C	413.53	2	5	2.5	1
CHEMBL3656408	CID058235027	C#Cc1cccc(NC(C)c2cc(C(=O)N(C)C)cc3c(=O)cc(N4CCOCC4)oc23)c1	445.52	1	6	3.49	1
CHEMBL2204805	CID009870477	COc1ccc(CCN(CCC(=O)NO)S(=O)(=O)c2ccc(NC(=O)c3ccccc3)cc2)cc1	497.57	3	6	3.08	1
CHEMBL1367053	CID016015685	Cc1ccc(C(=O)Nc2ccc3nc(SCC(=O)N4CCc5ccccc54)sc3c2)cc1	459.6	1	5	5.54	0
CHEMBL1200440	CID000066070, CID000517315, CID000657372	Cc1cccc(C)c1NC(=O)C1CCCCN1C.Cl	282.81	1	2	3.15	1
CHEMBL189071	CID011395933	CN[C@@H](C)C(=O)N[C@H](C(=O)N1CCC[C@H]1C(=O)NCCc1ccccc1)C(C)(C)C	416.57	3	4	1.48	1
CHEMBL3677400	CID071610813	CCC1(CC)C[C@@H](NC(=O)Nc2ccc3c(c2)NC(=O)CO3)c2ccccc2O1	395.46	3	4	4.22	1
CHEMBL561932	CID044517743	Cn1c(=O)cc(Nc2cc(C(=O)NC3CC3)ccc2Cl)c2cnn(-c3ccc(F)cc3)c21	451.89	2	6	4.15	1
CHEMBL247635	CID044442591	Cc1ccc(CNC[C@H](NC(=O)CNC(=O)c2cc(C(F)(F)F)ccc2NC(=O)C2CCCCC2)C(=O)NC(C)(C)C)c(C)c1	631.74	5	5	4.76	0
CHEMBL3680531	CID068078856	NC(=O)C1=c2ncnc(NC(CCN3CCCC3)c3cccc(NC(=O)c4ccccc4)c3)c2=CCC1	496.62	3	6	2.58	1
CHEMBL2059873	CID067379418	Cc1ccc(-c2nccs2)cc1NC(=O)c1ccc(OCc2ccccn2)cc1	401.49	1	5	5.34	0
CHEMBL2322511	CID071716193	O=C(Nc1cccc(NC(=O)c2cccc(N3CCCCC3)c2)c1)c1cccc(OC2CCN(CC3CC3)CC2)c1	552.72	2	5	6.43	0
CHEMBL234199	CID044431846	Cc1cc(Cc2ccc(C(=O)N[C@@H]3CN(CC(C)(C)C)C[C@@H]3C(=O)NO)cc2)c2ccccc2n1	474.61	3	5	3.72	1
CHEMBL346524	CID010132082	O=C(Nc1ccc2ccccc2c1)Nc1cc(Cl)ccc1C(=O)O	340.77	3	2	4.84	1
CHEMBL3970076	CID122510362	CCCN(CCC)C(=O)C1=Cc2ccc(C(=O)Nc3ccc(Cl)cc3)cc2N=C(N)C1	438.96	2	4	5.02	0
CHEMBL425044	CID000315810	CC(C)(C)c1ccc(C(=O)Nc2ccc(S(N)(=O)=O)cc2)cc1	332.43	2	3	2.88	1
CHEMBL1817777	CID056661417	CC(C)[C@H](NC(=O)[C@@H](N)CNC(=O)c1[nH]c(=O)[nH]c(=O)c1F)C(=O)N[C@@H](CC1CCCCC1)C(=O)N[C@@H](Cc1ccccc1)[C@@H](O)C(=O)NC1(c2ccccc2)CCCCC1	847.0	9	9	1.92	0
CHEMBL80247	CID011461464	CN1c2ccc(OC(=O)Nc3ccccc3)cc2[C@]2(C)CCNC12	323.4	2	4	3.32	1
CHEMBL2377790	CID071602471	CC(C)(C)c1ccc2c(c1)C(=O)N(Cc1ccc(S(N)(=O)=O)cc1)C2=O	372.45	1	4	2.43	1
CHEMBL609988	CID046877606	CC(=O)N[C@@H](Cc1cc(F)cc(F)c1)[C@H](O)CNC1(c2cccc(C(C)(C)C)c2)CCc2nc(N)ncc2C1	537.66	4	6	3.72	0
CHEMBL3694045	CID068035586	CCN1CCN(c2cc(NC(=O)c3ccc(C)c(Nc4ncnc5c(N)nc(N6CC[C@H](F)C6)nc45)c3)cc(C(F)(F)F)c2)CC1	638.67	3	10	5.02	0
CHEMBL287377	CID044282741	CNC(=O)Nc1cccc([C@@H](Cc2ccncc2)c2ccc(OC)c(OC3CCCC3)c2)c1	445.56	2	4	5.54	0
CHEMBL2337979	CID071517195	CC(C)(C)NC(=O)NCCN1CCCC(NC(=O)c2cc(Cl)cc(Cl)c2)C1	415.37	3	3	3.29	1
CHEMBL269936	CID044454651	CNc1ncc(C(=O)Nc2cc(C(=O)Nc3cccc(C(F)(F)F)c3F)ccc2C)c(NC)n1	476.43	4	6	4.53	1
CHEMBL2391562	CID066611017	CCN(CC)S(=O)(=O)c1ccc(NC(=O)NCc2cccnc2)cc1	362.46	2	4	2.43	1
CHEMBL1950760	CID052913104	Cn1c2c(c3cc(S(=O)(=O)c4cccc(Cl)c4)ccc31)C1CCC(C2)N1	386.9	1	4	4.01	1
CHEMBL3969963	CID129625983	CC(C)(C)NC(=O)C1CCN(Cc2cccc(NC(=O)Cc3ncccn3)c2)CC1	409.53	2	5	2.78	1
CHEMBL336108	CID044354689	CC(C)CC(=O)N1CCCC(C(=O)NC(C(=O)N[C@@H](CCCCN)C(=O)OC(C)(C)C)[C@@H](C)c2c[nH]c3ccccc23)C1	597.8	4	6	4.0	0
CHEMBL200287	CID011684874	CC(C)NC1CCN(c2nc(-c3ccc(C(=O)NC4(C(=O)NCC#N)CCCCC4)cc3)cs2)CC1	508.69	3	7	3.85	0
CHEMBL356326	CID010666483	COc1ccc(/C(C)=C/c2ccc(C(=O)O)cc2)cc1C1(C)CCCCC1	364.49	1	2	6.18	0
CHEMBL3914821	CID129626212	N#CC1(NC(=O)C2CCN(Cc3cccc(NC(=O)c4ccc(Cl)cc4)c3)CC2)CC1	436.94	2	4	3.98	1
CHEMBL3948324	CID069045388	O=C(Nc1cccc(Cc2n[nH]c(=O)c3c2CCCC3)c1)c1ccc(I)cc1	485.33	2	3	4.1	1
CHEMBL9917	CID011794657	COc1ccc2c(c1)c(CCNC(=O)C1CCC1)c1n2CCCc2ccccc2-1	388.51	1	3	4.72	1
CHEMBL95523	CID010198532	CNC(=O)c1ccccc1NCC1=NCCN1	232.29	3	4	0.46	1
CHEMBL20729	CID044273884	CC(C)(C)C(=O)NCCCCN1CCN(c2cccc(Cl)c2)CC1	351.92	1	3	3.4	1
CHEMBL1814068	CID014570343	O=C(Nc1ccc(Cl)cc1)c1coc2ccccc2c1=O	299.71	1	3	3.7	1
CHEMBL234033	CID044431853	Cc1cc(Cc2cccc(C(=O)N[C@@H]3COC[C@@H]3C(=O)NO)c2)c2ccccc2n1	405.45	3	5	2.38	1
CHEMBL210151	CID011952815	C[C@H](c1ccc(Cl)cc1)N1C(=O)c2cc(I)ccc2N(CCCCC(=O)O)C(=O)[C@@H]1c1ccc(Cl)cc1	651.33	1	3	7.14	0
CHEMBL2023420	CID070696123	O=C(NC1CCCCC1)c1ccc(CN2C(=O)Nc3ccc(Cl)cc3S2(=O)=O)cc1	447.94	2	4	4.14	1
CHEMBL339621	CID010834101	CCN(CC)S(=O)(=O)c1ccc(C(c2ccccc2)N2CCNCC2)cc1	387.55	1	4	2.71	1
CHEMBL3960024	CID024780600	O=C(Nc1ccc(Cl)c(S(=O)(=O)[C@H]2CCCNC2)c1O)Nc1cccc(F)c1Cl	462.33	4	5	4.01	1
CHEMBL3613783	CID091827503	NS(=O)(=O)c1ccc(C(=O)N2CCCc3ccccc32)cc1	316.38	1	3	1.93	1
CHEMBL3286434	CID090644811	Cc1ccc(NC(=O)c2cccc(C(F)(F)F)c2)cc1C(=O)Nc1cnc(Nc2cccc(NC(=O)CCl)c2)nc1	582.97	4	6	6.23	0
CHEMBL3973398	CID069090702	CC(=O)Nc1cccc(-c2cccc(C(C)c3n[nH]c(=O)c4c3CCCC4)c2)c1	387.48	2	3	4.43	1
CHEMBL3914273	CID068261144	CN(C)C(=O)c1cc2cnc(Nc3ccc(C(=O)N4C[C@@H]5C[C@]5(N)C4)cn3)nc2n1C1CCCC1	474.57	2	8	2.56	1
CHEMBL3884738	CID134130958	Cc1c(F)c(N)cc(C(=O)Nc2cc(-c3ccc(NC(=O)c4ccccc4)cc3)ccc2N2CCN(C)CC2)c1Cl	572.08	3	5	6.29	0
CHEMBL3215677	CID071486404	CN1CCC(N2CCc3cc(NC(=N)c4cccs4)ccc32)C1.Cl.Cl	399.39	2	4	4.1	1
CHEMBL3917694	CID086712297	NC(=O)C1(c2ccccc2CCc2nc(Nc3ccc(C4CCNCC4)cc3)ncc2Cl)CC1	476.02	3	5	4.64	1
CHEMBL1161914	CID023646518	CNC(=O)c1nc(N2CCCC(N)C2)n(Cc2ccccc2C#N)c1C(=O)NC	395.47	3	7	0.45	1
CHEMBL2417901	CID059095906	CN(C)c1ccc(-c2ccc(C(=O)NCC(C)(C)C)cc2C(=O)O)c(C(=O)Nc2ccc3c(N)nccc3c2)n1	540.62	4	7	4.67	0
CHEMBL401488	CID044443027	CC(C)N1C[C@H](c2ccc(Cl)cc2)[C@@H](C(=O)N2CCN(C3(CNCc4ccc(N(C)C)cc4)CCCCC3)CC2)C1	580.26	1	5	5.47	0
-	CID100004436	COC1=CC=C(C=C1)CSCC(=O)NC2=CC=CC=C2C(=O)N3CCCC3	384.5	1	4	3.8	1
CHEMBL2086592	CID070688965	NC(=O)[C@@H]1CCCN1C(=O)CCNC(=O)c1ccc(C(F)(F)F)cc1	357.33	2	3	1.3	1
CHEMBL3357128	CID057567320	Cc1ccc(NC(=O)c2c[nH]c3ccccc3c2=O)cc1N	293.33	3	3	2.67	1
CHEMBL2385821	CID059457983	Cc1cc(Nc2cccc(NC(=O)c3ccc(Nc4ccnc5ccccc45)cc3)c2)nc(N)n1	461.53	4	7	5.65	0
CHEMBL3670299	CID044547550	COc1cnc(C(=O)Nc2cccc(C3(C4CCCCC4)CSC(N)=N3)c2)cn1	411.53	2	7	3.57	1
CHEMBL195897	CID044402878	COc1cc2c(cc1N1C[C@H](C)N[C@H](C)C1)N(C(=O)c1ccc(-c3cccc(C)n3)c3ccccc13)CC2	506.65	1	5	5.61	0
CHEMBL3685935	CID058071777	CCc1c(CC(=O)O)c(C)nn1Cc1ccc(NC(=O)c2ccc(C(F)(F)F)cc2)cc1	445.44	2	4	4.7	1
CHEMBL3701783	CID044250484	Cc1ccc(C(=O)NC2CC2)cc1-c1ccc2c(c1)NC(=O)C21CCC(O)CC1	390.48	3	3	3.68	1
CHEMBL349850	CID011226756	CN(C)Cc1ccccc1N1CCN(C(=O)[C@@H](Cc2ccc(Cl)cc2)NC(=O)[C@H]2Cc3ccccc3CN2)CC1	560.14	2	5	3.49	0
CHEMBL327264	CID044327098	N#C[C@@H]1CCCN1C(=O)CNCCC(c1ccccc1)c1ccccc1	347.46	1	3	3.31	1
CHEMBL3937623	CID073332646	Cc1ccc(Nc2nc(N[C@@H]3CCCC[C@@H]3N)cc3cn[nH]c(=O)c23)c2cccnc12	415.5	4	7	3.6	1
CHEMBL3237559	CID071626822	CC(C)c1cccc(Nc2cc(N[C@@H]3CCCC[C@@H]3N)nnc2C(N)=O)n1	369.47	4	7	2.52	1
CHEMBL2236795	CID076308133	CC(=O)NC[C@H]1Cc2c(C3=C(Nc4ccccc4)C(=O)NC3=O)c3ccccc3n2C1	414.47	3	5	2.43	1
CHEMBL417409	CID044303769	CCOc1ccc(C(=O)Nc2ccc(C(=N)N)cc2)c(O)c1	299.33	4	4	2.33	1
CHEMBL3265100	CID090643712	COc1ccc(/C=C2/C(=O)Nc3ccc(Cl)cc32)c(-c2ccc(C#N)cc2)c1	386.84	1	3	5.38	0
CHEMBL3899044	CID045117711	O=C(O)c1ccccc1Nc1cc(C(F)(F)F)ccc1[N+](=O)[O-]	326.23	2	4	4.06	1
CHEMBL3613630	CID122189181	CC(C)N1CCN(S(=O)(=O)c2ccc(NC(=O)c3cccc(C(F)(F)F)c3)cc2)CC1	455.5	1	4	3.67	1
CHEMBL3685111	CID071115080	Cc1ccc(F)cc1-c1ccc2cc(NC(=O)C3CCNCC3)ncc2c1	363.44	2	3	4.29	1
CHEMBL3938893	CID132820211	COc1cccc2c1N1CCCNC[C@H]1CC2	232.33	1	3	1.81	1
CHEMBL3685923	CID058071688	CCCc1nn(Cc2ccc(NC(=O)c3ccccc3)cc2)c(C(C)C)c1CC(=O)O	419.53	2	4	4.89	1
CHEMBL3218822	CID090665956	CC(C)(C)CNC(=O)C[C@H](NC(=O)CN1CCCCC1)C(=O)N[C@@H](CCc1ccccc1)C(=O)NCc1ccccc1	577.77	4	5	2.94	0
CHEMBL3660872	CID057524632	CC(C)(C)C(=O)NCc1ccc(Cl)c(Nc2nc3cc(C(=O)NCC(F)(F)C(F)(F)F)c(N4CCC(C(F)(F)F)CC4)cc3n2CC(F)F)c1Cl	781.52	3	6	8.72	0
CHEMBL495915	CID011156047	N#Cc1cc(C(F)(F)F)ccc1N1CCN(C(=O)c2cc([N+](=O)[O-])ccc2N2CCOCC2)CC1	489.45	0	7	3.28	1
CHEMBL3410601	CID118732512	CCOC(=O)c1sc(Nc2ccc(C(C)(C)C)cc2)nc1-c1ccccc1	380.51	1	5	6.03	0
CHEMBL3667571	CID026719295	COc1ccc(S(=O)(=O)N2CCC[C@H]2C(=O)Nc2ccc(C)c(C)c2)cc1	388.49	1	4	3.1	1
CHEMBL205751	CID011511721	CNc1cccc(NC(=O)C[C@@H]2N=C(C3CCCCC3)c3ccccc3N(CC(=O)C(C)(C)C)C2=O)c1	502.66	2	5	5.46	0
CHEMBL508641	CID044562286	CCC(O)(CC)c1ccccc1N1CCN(C(=O)[C@@H](Cc2ccc(Cl)cc2Cl)NC(=O)CNC)CC1	535.52	3	5	3.6	0
CHEMBL3934373	CID057750926	Cc1ccc(NS(=O)(=O)CCc2ccc(C#CC(C)(C)C)cc2)c(S(N)(=O)=O)c1	434.58	2	4	3.02	1
CHEMBL1076560	CID046880312	Cc1nnc(Nc2cc(C(=O)NC3CC3)ccc2Cl)c2cnn(-c3ccc(F)cc3)c12	436.88	2	6	4.55	1
CHEMBL255183	CID016040317	COc1cc2c(cc1CCCO)Nc1cc(-c3ccc([N+](=O)[O-])c(OC)c3)ccc1C(=O)N2	449.46	3	7	4.51	1
CHEMBL1512013	CID016027534	COc1ccc(C(=O)Nc2cccc(C(=O)OCc3cc(=O)n4nc(C5CC5)sc4n3)c2)cc1	476.51	1	9	3.65	1
CHEMBL403285	CID020785863	Nc1nc(NCCc2ccccc2)nc(NCc2ccc(C(=O)Nc3ccccc3N)cc2)n1	454.54	5	8	3.56	1
CHEMBL3919616	CID089783577	C[C@H]1NC(=O)c2cc(-c3cccc4c(=O)n(CCCO)c(NC(C)(C)C)nc34)[nH]c21	409.49	4	6	2.79	1
CHEMBL3264777	CID067679280	CC1(C)CC(NC(=O)c2ccc(Oc3ccccc3C#N)c(C#N)c2)CC(C)(C)N1	402.5	2	5	4.26	1
CHEMBL3693707	CID053340787	CC(C)c1cccc(C(C)C)c1N(C)c1ccc(C(=O)NCCCCCCC(=O)NO)cc1	453.63	3	4	5.89	0
CHEMBL3330132	CID136087156	O=c1[nH]c2sccc2c(NC2CCCNC2)c1-c1nc2ccccc2[nH]1	365.46	4	5	3.3	1
CHEMBL396660	CID044433446	Cc1ccc(N2CCN(C(=O)[C@@H]3CN(C4CCN(CC(C)C)CC4)C[C@H]3c3ccc(Cl)cc3)CC2)c([C@@H](N)C(C)C)c1	594.29	1	5	5.79	0
CHEMBL569790	CID011153991	COc1cccc(Nc2c(C(N)=O)cnc3ccc(C(=O)N4CCOCC4)cc23)c1	406.44	2	6	2.56	1
CHEMBL609991	CID011452988	O=S(=O)(Nc1ccc2[nH]cc(C[C@H]3CCCN3)c2c1)c1cccc(C(F)(F)F)c1	423.46	3	3	4.28	1
CHEMBL3937529	CID057510855	O=C(Nc1ncco1)c1ccc(NC(=O)N2Cc3ccccc3C2)cc1	348.36	2	4	3.47	1
CHEMBL496110	CID041772744	CC(=O)c1ccc(N2CCN(C(=O)c3cc(S(N)(=O)=O)ccc3N3CCOCC3)CC2)c(F)c1	490.56	1	7	1.47	1
CHEMBL2205679	CID009825165	COc1ccc(C(=O)Nc2cccnc2NCC2CCN(c3ccncc3)CC2)cc1	417.51	2	6	4.07	1
CHEMBL2398724	CID071681399	CC(C)[C@@H](NC(=O)[C@@H]1CCC[C@@H]1N)C(=O)N1CC[C@](O)(c2ccc(Cl)cc2)C(C)(C)C1	450.02	3	4	3.05	1
CHEMBL2147295	CID071456411	CC(C)(C(=O)O)c1ccc(-c2ccccc2C(=O)Nc2ccc3cc(C(=O)N[C@H](C(=O)NCc4ccc(F)cc4)c4ccccc4)ccc3n2)cc1	694.76	4	5	7.44	0
CHEMBL2181829	CID071455687	CC(=O)N[C@@H](Cc1ccc2c(c1)OCCO2)[C@H](O)CN[C@H]1CC2(CCC2)Oc2ncc(CC(C)(C)C)cc21	523.67	3	7	3.89	0
CHEMBL3658116	CID068253419	Cc1ccc(NC(=O)CCC(F)(F)F)cc1N1CCc2nc(Nc3ccc(C(=O)N4CCN(C)CC4)cc3)ncc2C1	581.64	2	7	4.76	0
CHEMBL3675444	CID046869912	CC(Nc1ncnc2c(C(N)=O)cccc12)c1cccc(NC(=O)c2ccc(F)c(O)c2)c1	445.45	4	6	4.0	1
CHEMBL247206	CID010278862	Cc1ccc(CNC[C@H](NC(=O)CNC(=O)c2cccc(C(F)(F)F)c2)C(=O)NC2CCC2)c(C)c1	504.55	4	4	3.0	0
CHEMBL475552	CID044565624	CCc1ccc(NC(=O)c2ccc(C(=N)N(C)C)cc2)c(C(=O)Nc2ccc(Cl)cn2)c1	449.94	3	4	4.69	1
CHEMBL82859	CID044318928	COc1ccc(N(C(=O)c2ccccc2)C2CCN(Cc3ccccc3)CC2)cc1	400.52	0	3	5.01	0
CHEMBL3699883	CID091937977	CC(C)(C)n1cc2c(n1)C(=O)NC1(CCN(C(=O)c3ccc4cnc(N)cc4c3)CC1)C2	432.53	2	6	2.73	1
CHEMBL247245	CID010142792	Cc1ccc(CNC[C@H](NC(=O)CNC(=O)c2cc(C(F)(F)F)ccc2N)C(=O)NC(C)(C)C)c(C)c1	521.58	5	5	2.82	0
CHEMBL498390	CID044580647	Cc1ccc(NC(=O)c2ccnc(N3CCCC3)c2)cc1-c1ccc2cc[nH]c(=O)c2c1	424.5	2	4	4.75	1
CHEMBL399441	CID044444486	NC(=O)c1cnc2cc(-c3ccc(Br)cc3)ccc2c1Nc1ccccc1	418.29	2	3	5.51	0
CHEMBL1230607	CID046191454	CC(C)CC(=O)Nc1n[nH]c2c1CN(C(=O)C1CCN(C)CC1)C2(C)C	361.49	2	4	2.31	1
CHEMBL2043305	CID000205081	CC(C)(C)c1ccc(Nc2ccccc2C(=O)O)cc1	269.34	2	2	4.43	1
CHEMBL3685287	CID066762573	NC(=O)c1cccc2c(NCc3ccc(F)c(NC(=O)c4ccc(OC(F)(F)F)cc4)c3)ncnc12	499.42	3	6	4.63	1
CHEMBL3644048	CID053353198	C[C@](O)(CO)c1ccc(C(=O)Nc2cc3c(cn2)c(Br)cn3C2CC2)cc1	430.3	3	5	3.59	1
CHEMBL3910635	CID057510698	CN1CCCC[C@H](NC(=O)c2ccc(NC(=O)N3Cc4ccc(F)cc4C3)cc2)C1=O	424.48	2	3	3.11	1
CHEMBL2419296	CID072163624	CC1C(c2ccc3c(c2)NC(=O)CO3)=C(c2ccc(F)cc2)C(=O)N1C1CC1	378.4	1	3	3.46	1
CHEMBL1081644	CID045278721	Cc1cccc(N2CCN(CCCNC(=O)c3cc(-c4ccccc4)n(C)c3C)CC2)c1C	444.62	1	4	4.56	1
CHEMBL3593311	CID122181817	Nc1ccc(F)cc1NC(=O)c1ccc(CNC(=O)/C=C/c2cnc3cccnn23)cc1	430.44	3	6	3.03	1
CHEMBL3967917	CID089783661	Cc1nc2cccc(-c3cc4c([nH]3)CCNC4=O)c2nc1NC(C)C(C)C	363.47	3	4	3.68	1
CHEMBL3327064	CID024898133	CC(C)C(=O)N1CCC(NC(=O)Nc2ccc(C(F)(F)F)cc2)CC1	357.38	2	2	3.47	1
CHEMBL462624	CID025218744	Nc1nccc(Oc2ccc(NC(=O)c3cccn(-c4ccc(F)cc4)c3=O)cc2F)c1Cl	468.85	2	6	4.79	1
CHEMBL1318203	CID003673083	Cc1cc(C)cc(NC(=O)c2cc(S(=O)(=O)NCCC3=CCCCC3)ccc2F)c1	430.55	2	3	4.86	1
CHEMBL244046	CID018376642	CN(C)CCCN(C)Cc1csc(C(=O)Nc2ccc(Cl)cc2C(=O)Nc2ccc(Cl)cc2)c1Cl	553.94	2	5	6.6	0
CHEMBL1950764	CID052913228	Cn1c2c(c3cc(S(=O)(=O)c4cccc(N)c4)ccc31)C1CCC(C2)N1	367.47	2	5	2.94	1
CHEMBL3084782	-	COc1ccc(-c2nc3c(C(=O)N[C@H]4C[C@@H]5CCC[C@H](C4)N5C)cccc3o2)cc1	405.5	1	5	4.25	1
CHEMBL3963833	CID072703844	O=C(Nc1ccc(Cl)c(CN2CCC(C(=O)NC3CCCC3)CC2)c1)c1ccc2ncccc2c1	491.04	2	4	5.41	0
CHEMBL494873	CID024960671	COc1cc2nccc(CN3CCc4c(C(=O)Nc5ccc(C(C)(C)C)cc5)cccc4C3=O)c2cc1OC	523.63	1	5	6.0	0
CHEMBL3329661	CID071815882	Cc1ccc(C(=O)NC(=O)Nc2ccc3c(c2)NC(=O)/C3=C\c2ccc[nH]2)cc1	386.41	4	3	3.78	1
CHEMBL1084215	CID046701790	COc1ccc(S(=O)(=O)N2C[C@H](C(=O)N3CCCNCC3)c3ccccc32)c2ccccc12	465.58	1	5	2.96	1
CHEMBL3798028	CID092135978	CCOc1ccc(C(=O)NO)cc1NC(=O)c1ccccc1	300.31	3	4	2.46	1
CHEMBL3689612	CID071115061	Cc1ccc(C(=O)NC2CCCC2)cc1-c1ccc2cc(NC(=O)C3CC3)ncc2c1	413.52	2	3	5.23	0
CHEMBL398856	CID024777657	CC(C)(CO)c1ccc2c(c1)CC[C@H]2NC(=O)Nc1cccc2[nH]ncc12	364.45	4	3	3.64	1
CHEMBL20771	CID010597210	Cc1cc(C(=O)Nc2ccc(C)c(N3CCN(C)CC3)c2)ccc1Br	402.34	1	3	4.07	1
CHEMBL3680499	CID068079073	COCCC(Nc1ncnc2c(C(N)=O)cccc12)c1cccc(NC(=O)c2ccc(OC)cc2)c1	485.54	3	7	4.18	1
CHEMBL112864	CID044340743	CC(C)C[C@H](NC(=O)[C@H](CCc1ccccc1)N[C@H](CCNC(=O)c1ccccc1)C(=O)O)C(=O)Nc1ccccc1	572.71	5	5	4.02	0
CHEMBL3954570	CID071678209	Cc1cc(C)c2[nH]ccc2c1-c1nc(C(N)=O)c(-c2ccc(N3CCNC(C)(C)C3)cc2)o1	443.55	3	5	4.39	1
CHEMBL3800161	CID118197510	Cc1cncc(N2C(=O)c3c(Cl)ccc(NS(=O)(=O)c4ccc(C(C)(C)C)cc4)c3C2=O)c1	483.98	1	5	4.94	1
CHEMBL1716797	CID000825801	O=C(Nc1cccc(NC(=O)c2ccco2)c1)c1ccccc1	306.32	2	3	3.78	1
CHEMBL319764	CID009910697	COc1ccc2c(c1)c(CC(=O)NCCCCl)c(C)n2C(=O)c1ccc(Cl)cc1	433.34	1	4	4.59	1
CHEMBL3319249	CID077844661	COc1ccc(NC(=O)c2ccc3[nH]ncc3c2)cc1OC	297.31	2	4	2.83	1
CHEMBL3613661	CID122189210	COc1nn(Cc2ccc(NC(=O)c3ccccc3)cc2)c(=O)o1	325.32	1	6	2.15	1
CHEMBL379820	CID011620172	NCCCCCN1CCN(c2ccc(-c3ccccc3)cc2NC(=O)c2cccc3ccccc23)CC1	492.67	2	4	6.01	0
CHEMBL3664065	CID025157075	CC(C)(C)C(=O)NCc1ccc(C(=O)Nc2cc(-c3cccs3)ccc2N)cc1	407.54	3	4	4.91	1
CHEMBL3666527	CID070872320	Cc1ccc(C(=O)N2CCC(F)(c3ccc(C#N)cn3)CC2)cc1NC(=O)c1ccc(NC(C)C)nc1	500.58	2	6	4.83	0
CHEMBL3397933	CID118727123	CN(C)CCOc1ccc(NC(=O)c2cccc(-c3cccc(O)c3)c2)cc1F	394.45	2	4	4.39	1
CHEMBL2152821	CID071449467	CCCCCn1cc(C(=O)NC(C)C)c(=O)c2ccc(Sc3ccccc3)cc21	408.57	1	4	5.48	0
CHEMBL3114349	CID048127247	O=C(NC1CCCCCC1)c1cccn(Cc2ccccc2)c1=O	324.42	1	3	3.35	1
CHEMBL3970364	CID060207619	Nc1ccccc1NC(=O)CCCCCNC(=O)c1cccc(C(F)(F)F)c1	393.41	3	3	4.22	1
CHEMBL419004	CID010507650	CNC(=O)c1ccccc1NC(=O)N1CCC[C@H]1C(=O)N[C@@H](Cc1ccc2ccccc2c1)C(=O)N(C)Cc1ccccc1	591.71	3	4	4.58	0
CHEMBL1456394	CID001344094	Cc1ccc(C(=O)Nc2ccc(NC(=O)c3cccs3)cc2)cc1C	350.44	2	3	4.87	1
CHEMBL3664083	CID025158263	CC(C)CNCc1ccc(C(=O)Nc2cc(-c3ccccc3)ccc2N)cc1	373.5	3	3	4.93	1
CHEMBL3685299	CID068079231	CC[C@@H](Nc1ncnc2c(C(N)=O)cccc12)C1=CC(NC(=O)c2ccc(OC)c(F)c2)=CCC1	475.52	3	6	4.1	1
CHEMBL226223	CID010126513	Cc1ccc(-c2ncc(C(=O)NN3CCCCC3)nc2-c2ccc(C)cc2)cc1	386.5	1	4	4.56	1
CHEMBL488710	CID044562477	CC(C)CC(N)c1ccccc1N1CCN(C(=O)[C@@H](Cc2ccc(Cl)cc2Cl)NC(=O)[C@H](C)N)CC1	534.53	3	5	3.76	0
CHEMBL3973459	CID122510285	CCCN(CCC)C(=O)C1=Cc2ccc(C(=O)Nc3ccccc3C)cc2N=C(N)C1	418.54	2	4	4.67	1
CHEMBL3661675	CID068289105	Cc1ccc(C(=O)N2CCC(F)(c3ccc(C#N)cc3)CC2)cc1NC(=O)NC1CCCOC1	464.54	2	4	4.27	1
CHEMBL3314015	CID118707356	CCS(=O)(=O)c1ccc(CC(=O)Nc2ccc(-c3ccccc3)c(C(C)C)c2)cc1	421.56	1	3	5.45	0
CHEMBL3319247	CID077844664	O=C(Nc1ccc(Cl)c(F)c1)c1ccc2[nH]ncc2c1	289.7	2	2	3.61	1
CHEMBL1324122	CID016017461	Cc1ccc(NC(=O)C(=O)NCC(c2cccnc2)N2CCc3ccccc3C2)cc1	414.51	2	4	3.24	1
CHEMBL497788	CID022143155	CCCN1CCC(NCc2ccc(SC)cc2)C(NC(=O)CNC(=O)c2cc(C(F)(F)F)ccc2N)C1	537.65	4	6	3.5	0
CHEMBL123611	CID009892753	CNC(=O)c1cccc(NC(=O)Nc2cccc(C(C)=O)c2)c1CN1CCC(Cc2ccc(F)cc2)CC1	516.62	3	4	5.49	0
CHEMBL1589289	CID000790454	COc1ccc(C(=O)Nc2ccc3c(c2)Cc2ccccc2-3)cc1	315.37	1	2	4.52	1
CHEMBL3934082	CID057509855	CCC(CC)NC(=O)c1ccc(NC(=O)N2Cc3ccccc3C2)cc1	351.45	2	2	4.15	1
CHEMBL218581	CID044419327	CC(=O)c1cccc(NC(=O)NCCC[C@H]2C[C@H](Cc3ccccc3)CCN2)c1	393.53	3	3	4.4	1
CHEMBL3697487	CID070872566	CCN(c1cc(-c2ccc(CNCCO)cc2)cc(C(=O)NCc2c(C)cc(C)[nH]c2=O)c1C)C1CCOCC1	546.71	4	6	3.98	0
CHEMBL1922227	CID056849977	COc1ccc(C(=O)Nc2ccccc2C(=O)Nc2ccc(N3CCCN(C)CC3)cc2)cc1	458.56	2	5	4.34	1
CHEMBL3220599	CID090667201	COc1ccccc1C1N(c2ccc(C)cc2)C(=O)C1(C)C	295.38	0	2	4.12	1
CHEMBL525203	-	COC(=O)c1ccc2c(c1)NC(=O)/C2=C(\Nc1ccc(CN(C)C(=O)N(C)C)cc1)c1ccccc1	484.56	2	5	4.52	1
CHEMBL424690	CID044409707	CC(C)(C)c1nc(N2CCN(CCCCCC(=O)NCc3ccccc3)CC2)cc(C(F)(F)F)n1	491.6	1	5	4.79	1
CHEMBL1766789	CID052937553	Nc1ncc(-c2ccc(C(=O)N3CCCCC3)cc2)nc1C(=O)Nc1ccccc1	401.47	2	5	3.6	1
CHEMBL3966024	CID072203145	O=C(Nc1ccc(OC(F)(F)F)cc1)c1ccc(F)c(-c2cccnc2)c1	376.31	1	3	5.04	0
CHEMBL3660787	CID058994327	CN(C)CCNC(=O)Cc1ccc(NC(=O)c2nc(C#N)c[nH]2)c(C2=CCC(C)(C)CC2)c1	448.57	3	5	3.35	1
CHEMBL1766897	CID054586903	CC(C)(NC(=O)[C@H](CCC(=O)O)NC(=O)c1ccc(-c2ccccc2)cc1)c1ccccc1	444.53	3	3	4.37	1
CHEMBL3799498	CID118138548	N/C(=N\C(=O)c1ccc(C[C@H](N)C(=O)O)cc1)NCc1c(N2CCCCC2)cccc1C(F)(F)F	491.51	4	4	2.89	1
CHEMBL3392121	CID025269526	CS(=O)(=NC(=O)CN1CCCC1)c1ccc(C(=O)Nc2ccc(Cl)cc2C(=O)Nc2ccc(Cl)cn2)cc1	574.49	2	6	4.97	0
CHEMBL150009	CID014480685	N=C(N)Nc1ccc(C(=O)Oc2cccc(C(F)(F)F)c2)cc1	323.27	3	3	3.23	1
CHEMBL3613626	CID059672648	CC(C)N1CCN(S(=O)(=O)c2ccc(NC(=O)c3ccc(-c4ccccn4)cc3)cc2)CC1	464.59	1	5	3.72	1
CHEMBL423694	CID023435898	CCN(CC)C(=O)c1ccc(C(=C2CCNCC2)c2cccc(OC)c2)cc1	378.52	1	3	4.36	1
CHEMBL589755	CID024937837	NC(=O)c1cccc2c1C(=O)N(CC1CCCN1)C2	259.31	2	3	0.49	1
CHEMBL1343108	CID001338834	COc1ccccc1C(=O)NC(=S)Nc1ccc(NC(=O)c2cccs2)cc1	411.51	3	5	4.14	1
CHEMBL2333342	CID011514394	O=C(NO)c1ccc(C(=O)Nc2ccccc2)cc1	256.26	3	3	2.06	1
CHEMBL307525	-	CCNC(=O)c1ccc(/C(=C2\C[C@@H]3CC[C@H](C2)N3)c2ccccc2)cc1	346.47	2	2	4.15	1
CHEMBL2086608	CID070697292	NC(=O)[C@@H]1CCCN1C(=O)c1ccc(NC(=O)c2ccc(C(F)(F)F)cc2)cc1	405.38	2	3	3.05	1
CHEMBL1800705	CID053388524	COc1cccc(NCCC2(c3ccccc3)CC(C)(C)OC(C)(C)C2)c1	367.53	1	3	5.8	0
CHEMBL180545	CID044391315	CC(C)COCCCNC(C)c1ccccc1N1CCN(C(=O)[C@@H](Cc2ccc(Cl)cc2)NC(=O)[C@H]2Cc3ccccc3CN2)CC1	660.3	3	6	5.14	0
CHEMBL3216115	CID090664608	Cl.Cl.N=C(Nc1ccc2c(c1)CCCCN2CCN1CCCC1)c1cccs1	441.47	2	4	5.27	0
CHEMBL388898	CID023647783	CCc1ccc(NS(=O)(=O)c2ccccc2NCCC2CCCN2C)c(C(=O)O)c1OC	461.58	3	6	3.65	1
CHEMBL3186534	CID011315474	N#CC1(c2ccc(NC(=O)c3cccnc3NCc3ccncc3)cc2)CCCC1	397.48	2	5	4.68	1
CHEMBL2316470	CID071545861	CNC(=O)c1ccc2c(c1)C(=O)c1ccc(Nc3ccc(F)cc3F)cc1CC2	392.41	2	3	4.4	1
CHEMBL1800919	CID044251221	Cc1ccc(C(=O)NC(C)C)cc1-c1ccc2c(c1)NC(=O)C21CCCC1	362.47	2	2	4.56	1
CHEMBL2018381	CID010228435	CCC[C@@H](O)[C@H](CNCc1ccc(C)cc1C)NC(=O)CNC(=O)c1cc(C(F)(F)F)ccc1N	494.56	5	5	3.07	1
CHEMBL133909	CID044354849	C[C@@H](c1c[nH]c2ccccc12)C(NC(=O)C1CCCN(C(=O)c2cccnc2)C1)C(=O)N[C@@H](CCCCN)C(=O)OC(C)(C)C	618.78	4	7	3.66	0
CHEMBL1449437	CID001897641	CC(=O)Nc1ccc(/C=C2/Sc3ccccc3C2=O)cc1	295.36	1	3	3.97	1
CHEMBL206512	CID011226457	COc1cccc(C(=O)N[C@@H](CCC2CCCCC2)C(=O)N[C@@H](CC(C)C)CN2CCc3cc(F)ccc32)c1	537.72	2	4	5.89	0
CHEMBL497247	CID020747497	CCN(CC)C(=N)c1ccc(C(=O)Nc2ccccc2C(=O)Nc2ccc(Cl)cn2)cc1	449.94	3	4	4.91	1
CHEMBL577283	CID011323940	CC(C)CN(C(=O)c1ccc2ccccc2c1)[C@@H]1CCNC1	296.41	1	2	3.3	1
CHEMBL3431595	CID024762805	COc1ccc(Cl)cc1S(=O)(=O)N1COc2ccc(C(=O)Nc3ccc(C(=O)O)c(F)c3)cc21	506.9	2	6	3.98	0
CHEMBL3797232	CID127046852	O=C(NO)c1ccc(Cl)c(NC(=O)c2ccc(Cl)cc2Cl)c1	359.6	3	3	4.02	1
CHEMBL2370819	CID073354606	C[C@@H](N)C(=O)N[C@@H](CCc1ccccc1)C(=O)N[C@@H](CCCCCCN)C(=O)Nc1ccccc1	481.64	5	5	2.48	1
CHEMBL3787372	CID060161811	CC(C)S(=O)(=O)Nc1cccc(-c2ccc([C@H]3C[C@@H]3N)cc2)c1	330.45	2	3	3.32	1
CHEMBL104484	CID011824522	CN1CCC(c2c[nH]c3ccc(NC(=O)c4ccc(C#N)cc4)nc23)CC1	359.43	2	4	3.5	1
CHEMBL2112955	CID011039424	O=C(CCNC(=O)CNC(=O)CC(c1ccccc1)(c1ccccc1)c1ccccc1)NC[C@H]1CCCN(CC2CCCCC2)C1	622.85	3	4	5.44	0
CHEMBL1085052	CID046890624	O=C(CCCCCNC(=O)NC(=O)c1ccc2ccccc2c1)NO	343.38	4	4	2.34	1
CHEMBL3218825	CID090665959	CC(C)(C)CNC(=O)C[C@H](NC(=O)c1ccc(C(C)(C)C)cc1)C(=O)N[C@@H](CCc1ccccc1)C(=O)NCc1ccccc1	612.82	4	4	5.07	0
CHEMBL2426373	CID073333227	CCN1Cc2ccc(NC(=O)c3ccc(C(=O)N4CCC(N5CCCC5)CC4)cc3)cc2C1	446.6	1	4	3.97	1
CHEMBL3311023	CID118706959	CCCN(CCC)S(=O)(=O)c1ccc(C(=O)Nc2nncs2)cc1	368.48	1	6	2.6	1
CHEMBL3693716	CID053339179	O=C(CCCCCCNC(=O)c1ccc(Nc2c(Cl)cccc2Cl)cc1)NO	424.33	4	4	4.92	1
CHEMBL3647507	CID057697962	CNC(=O)c1ccc(NC(=O)c2cc3c(C)nn(C4CCCCC4)c3s2)cc1OC	426.54	2	6	4.53	1
CHEMBL1084432	CID046881692	CCC(=O)NC(C)(C)[C@H]1CCC[C@@H](C(=O)N[C@@H](Cc2ccccc2)[C@@H](O)CNCc2cccc(C(C)C)c2)C1	535.77	4	4	5.1	0
CHEMBL3664054	CID025156528	Nc1ccc(-c2ccccc2)cc1NC(=O)c1ccc(CNC(=O)C2CC2)cc1	385.47	3	3	4.21	1
CHEMBL2380434	CID071625201	CCN(C)c1ccc(NC(=O)COc2ccc(C(C)(C)C)cc2)cn1	341.45	1	4	3.85	1
CHEMBL459347	CID024784325	CC(C)c1ccc(S(=O)(=O)c2cccc3oc(N4CCNCC4)nc23)cc1	385.49	1	6	3.19	1
CHEMBL2449548	CID073352720	CCN(CC)CCC[C@H](C)N[C@@H]1c2ccccc2N[C@H](C)[C@@H]1OC(=O)c1ccc(C)cc1	437.63	2	5	5.18	0
CHEMBL3116410	CID017018925	O=C(Nc1ccc(C(=O)Nc2cccnc2)cc1)c1ccccc1	317.35	2	3	3.59	1
CHEMBL272026	-	NS(=O)(=O)c1ccc(N/N=C2\C(=O)Nc3ccc(C(=O)NCCCn4ccnc4)cc32)cc1	467.51	4	8	1.12	1
CHEMBL1081774	CID046879285	CC(=O)N(c1ccccc1)C1CC(C)N(C(=O)c2ccc(C)cc2)c2ccccc21	398.51	0	2	5.53	0
CHEMBL308928	CID016224613	CCN(CC)C(=O)c1ccc(C(=C2CC3CCC(C2)N3)c2ccc(O)cc2)cc1	390.53	2	3	4.59	1
CHEMBL403358	CID044448941	NC(=O)c1ccc2ncc(-c3cccc(NC4CCNCC4)n3)n2c1	336.4	3	6	1.66	1
-	CID053321959	COc1ccc(cc1N1CCN(CC1)C([3H])([3H])[3H])NC(=O)c1ccc(c(c1)C)c1ccncc1	422.55	1	5	4.07	1
CHEMBL1835037	CID056679727	NC(=O)c1ccc(NC2CCCCC2)c2c1[nH]c1cc(-c3cn[nH]c3)ccc12	373.46	4	3	4.55	1
CHEMBL180064	CID016733590	CN(C)c1ccc(C(=O)NCCCNC(=O)CS)cc1	295.41	3	4	0.92	1
CHEMBL472252	CID044589913	Cn1cnc(-c2ccc(N)c(NC(=O)c3ccc(N4CCC5(CCNC5)CC4)nc3)c2)c1	431.54	3	7	2.9	1
CHEMBL2314972	CID013762869	O=C1c2ccccc2N[C@H]2[C@H](O)c3ccccc3N12	252.27	2	3	2.13	1
CHEMBL1628670	CID010130594	c1cc2c3c(c1)[C@H]1CCC[C@H]1N3CCNC2	214.31	1	2	2.25	1
CHEMBL3753349	CID127035457	CC(C)Cc1ccc(C(C)C(=O)N2CCC(C(=O)Nc3ccccc3Cl)CC2)cc1	426.99	1	2	5.52	0
CHEMBL10848	CID010623250	COCC#CCC(NS(=O)(=O)c1ccc(NC(=O)c2ccc(OC)cc2)cc1)C(=O)O	446.48	3	6	1.72	1
CHEMBL3683999	CID090014919	CC(O)CNc1ccc(C(=O)Nc2sc(Nc3ccc4ccccc4c3)nc2C(N)=O)cc1	461.55	5	7	4.18	1
CHEMBL3358280	CID118722766	C/C=C/c1cc(C(=O)N[C@H](Cc2ccc(-c3cccc(C(F)(F)F)c3)cc2)C(=O)N[C@@H]2CCNC2)ccc1C	535.61	3	3	5.53	0
CHEMBL3885048	CID134129955	CC(=O)Nc1ccc(-c2ccc(N3CCN(C)CC3)c(NC(=O)c3cc(N)c(F)c(C)c3Cl)c2)cc1	510.01	3	5	5.0	0
CHEMBL3956736	CID089793690	CC1(C)CCCN1c1cnc2cccc(-c3cc4c([nH]3)CCNC4=O)c2n1	361.45	2	4	3.29	1
CHEMBL373621	CID011713267	CN(C)CCCN(C)c1ccc(C(F)(F)F)cc1NC(=O)c1cc(C#Cc2cnc(N)nc2)ccc1F	514.53	2	6	4.26	0
CHEMBL3699486	CID090367167	CC(C)(C)OC(=O)[C@H]1CCC(n2cc(C(N)=O)c(Nc3ccc(F)cc3)n2)[C@@H](C#N)C1	427.48	2	7	3.69	1
CHEMBL566240	CID045487761	Cc1c(C(=O)N(CC(C)(C)C)[C@H]2CCNC2)ccc(Cl)c1Cl	343.3	1	2	4.15	1
CHEMBL466045	CID044143583	CN(C)c1ccc(-c2ccc(S(=O)(=O)N[C@@H](C(=O)O)C3CCNCC3)s2)cc1	423.56	3	6	2.21	1
CHEMBL2205047	CID053237663	CC(C)(C)c1ccc(Sc2ccccc2N2CCNCC2)cc1.Cl	362.97	1	3	4.97	1
CHEMBL401454	CID020728102	Cc1cc(Cc2ccc(C(=O)N[C@@H]3CCC[C@@H]3C(=O)NO)cc2)c2ccccc2n1	403.48	3	4	3.54	1
CHEMBL23967	CID000917163	NS(=O)(=O)c1ccc(NC(=O)c2cc3ccccc3oc2=O)cc1	344.35	2	5	1.69	1
CHEMBL344973	CID009887430	CC1(C)CC=C(c2cccs2)c2cc(C(=O)Nc3ccc(C(=O)O)cc3)ccc21	403.5	2	3	5.81	0
CHEMBL215981	CID044417925	O=C(CCc1ccc(C(F)(F)F)cc1)Nc1ccc2nc(N3CCC(NC(=O)c4ccccc4)C3)ccc2c1	532.57	2	4	5.83	0
CHEMBL3680570	CID066763212	C[C@@H](Nc1ncnc2c(C(N)=O)cccc12)c1cccc(NC(=O)C2CC2(C)C)c1	403.49	3	5	3.89	1
CHEMBL2096803	CID011166638	CN[C@@H](C)C(=O)N[C@H](C(=O)N1CCC[C@H]1C(=O)N[C@H]1CCCc2ccccc21)C(C)(C)C	442.6	3	4	2.31	1
CHEMBL1087450	CID046889083	O=C(Nc1ccc(C(=O)Nc2cccnc2)cc1)Nc1ccc(C(F)(F)F)cc1	400.36	3	3	5.0	0
CHEMBL1779540	CID054581552	CC(=O)N[C@H]1C[C@@H]2CNc3cc(ccc3C(N)=O)-n3c(c(C)c4c3CC(C)(C)CC4=O)CCCN2C1	491.64	3	6	2.98	1
CHEMBL426777	CID044388409	CNC1CCN(c2ccc(NC(=O)c3ccc(-c4ccccc4)cc3)cc2)C1	371.48	2	3	4.4	1
CHEMBL1083749	CID046890652	Cc1cccc(C2CNCC2C(=O)Nc2cc3cc[nH]c(=O)c3cc2Cl)c1	381.86	3	3	3.43	1
CHEMBL3577116	CID122177478	CCn1c(=O)c(-c2cc(NC(=O)NCCC(C)(C)C)c(F)cc2C)cc2cnc(NC)cc21	453.56	3	5	5.13	0
CHEMBL398420	CID025032862	COC(=O)NCc1ccc(C(=O)Nc2cc(-c3ccccc3)ccc2N)cc1	375.43	3	4	4.04	1
CHEMBL2048042	CID057387583	CC(C)(C)c1cccc(CN[C@H]2CS(=O)(=O)C[C@@H](Cc3cc(O)c(N)c(F)c3)[C@@H]2O)c1	450.58	4	6	2.52	1
CHEMBL3689749	CID068095265	Cc1ccc(C(=O)NC2CCC2)cc1-c1ccc2cc(NC(=O)C3CC3)ncc2c1	399.49	2	3	4.84	1
CHEMBL3690010	CID058548401	Cc1ncc(NC(=O)c2nc(C3CC3)cnc2Nc2cncnc2)c(C(=O)NCC(C)(C)O)n1	463.5	4	10	1.74	1
CHEMBL3694225	CID068035860	Cc1ccc(C(=O)Nc2cc(N(C)CCN(C)C)cc(C(F)(F)F)c2)cc1Nc1ncnc2cnc(N3CCC(F)(F)CC3)nc12	643.66	2	9	5.98	0
CHEMBL3641116	CID068036312	COCCN1CCN(c2ncc3ncnc(Nc4cc(C(=O)Nc5cc(N6CCN(C)CC6)c(F)c(C(F)(F)F)c5)ccc4C)c3n2)CC1	682.73	2	11	4.4	0
CHEMBL2386794	CID070654830	CN1CCN(Cc2ccc(C(=O)Nc3cc(-c4ccc(NC(=O)Nc5cc(C(C)(C)C)on5)cc4)n[nH]3)cc2)CC1	556.67	4	7	5.01	0
CHEMBL484615	CID022336133	CC#Cc1ccc(-c2ccc(C(=O)NCC(C)C)cc2C(=O)O)c(C(=O)Nc2ccc(C(=N)N)cc2)c1	496.57	5	4	4.35	1
CHEMBL1645148	CID053323904	Cc1ccc(CN2CCc3cccc(C(=O)N[C@@H](C)c4ccc(C(=O)O)cc4)c32)cc1	414.51	2	3	4.75	1
CHEMBL3805741	CID059577331	CN(C)CCN(C)C(=O)c1ccc(C(=O)Nc2n[nH]c3ccc(Cc4cc(F)cc(F)c4)cc23)c(NC2CCOCC2)c1	590.67	3	6	4.91	0
CHEMBL1642846	CID053325634	Cl.O=S(=O)(c1cccc2ccccc12)c1n[nH]c2cccc(NC3CCCNC3)c12	442.97	3	5	4.13	1
CHEMBL593124	CID046226420	CN1CCC(C(=O)Nc2ccc(-n3cc4cc(F)cc(C(N)=O)c4n3)cc2)CC1	395.44	2	5	2.54	1
CHEMBL487044	CID044562476	CNCC(=O)N[C@H](Cc1ccc(Cl)cc1Cl)C(=O)N1CCN(c2ccccc2C(N)CC(C)C)CC1	534.53	3	5	3.63	0
CHEMBL589506	CID024937579	Cc1cccc(N2Cc3cccc(C(N)=O)c3C2=O)c1	266.3	1	2	2.25	1
CHEMBL3634248	CID122195954	Cc1cc(O)cc(C)c1C[C@H](N)C(=O)N[C@@H]1CCCc2ccc(Cc3ccccc3)cc21	428.58	3	3	4.66	1
CHEMBL489170	CID044579296	COc1ccc2cc(-c3cccc(NC(C)=O)c3)cc(CCNC(C)=O)c2c1	376.46	2	3	4.15	1
CHEMBL3805448	CID124156914	CCN(CC)c1ccc(C(=O)Nc2cccc(COc3cncc(C(N)=O)c3)c2)cc1	418.5	2	5	3.86	1
CHEMBL3942268	-	CCN(c1cc(C#CC(C)(C)C)cc(C(=O)NCc2c(C)cc(C)[nH]c2=O)c1C)[C@H]1CC[C@H](N(C)C)CC1	518.75	2	4	5.33	0
CHEMBL3286739	CID090643785	Nc1ccccc1NC(=O)c1ccc(N2CCC3(CC2)CNC(=O)O3)nc1	367.41	3	6	1.99	1
CHEMBL1922231	CID056850121	COc1ccc(C(=O)Nc2cc(OC)ccc2NC(=O)c2ccc(N3CCCN(C)CC3)cc2)cc1	488.59	2	6	4.35	1
CHEMBL2316198	CID071546359	CNC(=O)CC[C@H](NC(=O)c1ccc2c(c1)C(=O)c1ccc(Nc3ccc(F)cc3F)cc1CC2)C(=O)NC	534.56	4	5	3.41	0
CHEMBL1590193	CID006958953	O=C(Nc1ccc(-c2nnc(S)o2)cc1)c1cccc(Br)c1	376.24	2	5	4.04	1
CHEMBL104692	CID010872581	CN1CCC(c2c[nH]c3ccc(NC(=O)c4ccc([N+](=O)[O-])cc4)nc23)CC1	379.42	2	5	3.53	1
CHEMBL3116404	CID026422900	CC(C)(C)OC(=O)Nc1ccc(C(=O)Nc2cccnc2)cc1	313.36	2	4	3.68	1
CHEMBL1922226	CID056849975	COc1ccc(C(=O)Nc2ccccc2NC(=O)c2ccc(N3CCCN(C)CC3)cc2)cc1	458.56	2	5	4.34	1
CHEMBL14672	CID044340179	CC[C@H](C)[C@H](NC(=O)C[C@H](O)[C@@H](CC1CCCCC1)NC(=O)CCCNC(=O)[C@@H](Cc1ccccc1)NC(=O)OC(C)(C)C)C(=O)NCc1cnc(C)nc1N	781.01	7	10	3.75	0
CHEMBL429152	CID009915545	CC(NC(=O)CNC(=O)Nc1ccc(C(=N)N)cc1)c1ccc(NC(=O)c2cccc(Oc3ccccc3)c2)cc1	550.62	6	5	5.01	0
CHEMBL330016	CID044325538	O=C(Nc1ccc(C(=O)N2C[C@H]3COCCN3Cc3ccccc32)c(Cl)c1)c1ccccc1-c1ccc(O)cc1	554.05	2	5	5.83	0
CHEMBL3675441	CID046869909	NC(=O)c1cccc2c(NCc3cccc(NC(=O)c4ccc(F)cc4F)c3)ncnc12	433.42	3	5	3.87	1
CHEMBL196620	CID044403454	O=C(Nc1ccc(Cl)cc1C(=O)NC1CCN(Cc2ccc3c(c2)OCO3)CC1)c1ccccn1	492.96	2	6	4.11	1
CHEMBL3691561	CID053378674	CN(C)C(=O)c1cc2cnc(Nc3ccc(C(=O)N4CC5CCC(C4)N5)cn3)nc2n1C1CCCC1	488.6	2	8	2.96	1
CHEMBL543854	CID045261130	Cl.O=C(Nc1ccc(C(=O)N2C[C@H]3COCCN3Cc3ccccc32)c(Cl)c1)c1ccccc1-c1ccccc1	574.51	1	4	6.54	0
CHEMBL3952427	CID118405092	Cc1ccc(C(=O)Nc2ccc(CC(C)NC[C@H](C)c3ccc(O)c4[nH]c(=O)ccc34)cc2)cc1N(C)C(=O)CCN1CCC(OC(=O)Nc2ccccc2-c2ccccc2)CC1	849.04	5	8	8.85	0
CHEMBL318922	CID017866459	COc1ccc(S(=O)(=O)N(Cc2ccc(N3CCN(C)CC3)cc2)c2c(C)cccc2C(=O)NO)cc1	524.64	2	7	3.27	0
CHEMBL222160	-	O=C(Nc1ccc(C(=O)O)cc1)N[C@H]1CC[C@@H](Oc2ccc(F)cc2)CC1	372.4	3	3	4.04	1
CHEMBL245772	CID049797344	CN(C)C(=O)[C@@H](c1ccc(NS(=O)(=O)c2ccccc2)cc1)[C@H](N)C(=O)N1CC[C@H](F)C1.O=C(O)C(F)(F)F	576.57	3	6	2.19	0
CHEMBL475185	CID044565787	CN(C)C(=N)c1csc(C(=O)Nc2ccc(Cl)cc2C(=O)Nc2ccc(Cl)cn2)c1	462.36	3	5	4.84	1
CHEMBL2018400	CID011179439	CCC[C@H](O)[C@H](CNCc1ccc(C)cc1C)NC(=O)CC(=O)Nc1cc(N)cc(C(F)(F)F)c1	494.56	5	5	3.67	1
CHEMBL1644799	CID024779728	CNC(=O)c1ccccc1Nc1nc(Nc2ccc3c(c2)CCCC(=O)N3C)ncc1Cl	450.93	3	6	4.28	1
CHEMBL235652	CID044433627	Nc1ccccc1NC(=O)c1ccc(N2CC3CC2CN3c2ccc(F)cc2)nc1	403.46	2	5	3.52	1
CHEMBL3905974	CID129626144	O=C(Nc1cccc(CN2CCC(C(=O)NCc3ccccc3Cl)CC2)c1)c1ccc(Cl)cc1	496.44	2	3	5.77	0
CHEMBL3927558	CID045138197	Nc1ccccc1NC(=O)CCCCCNC(=O)c1ccc(N2CCOCC2)cc1	410.52	3	5	3.03	1
CHEMBL1287825	CID052942431	CCCCn1ncc(C(=O)Nc2cc(C(=O)Nc3ccnn3C)ccc2C)c1N	395.47	3	7	2.81	1
CHEMBL3427055	CID118737587	O=C(O)c1cccc2cn(-c3ccc([C@@H]4CCCNC4)cc3)nc12	321.38	2	4	3.19	1
CHEMBL3644468	CID049764239	CC(C)(C)c1ccccc1N1CCN(C(=O)CC(=O)O)CC1	304.39	1	3	2.11	1
CHEMBL406859	CID003904199	CCCCCCCCc1ccc(C(=O)Nc2cnc3ccccc3c2)cc1	360.5	1	2	6.39	0
CHEMBL211548	CID011568437	CC(C)N(C)C/C=C/c1ccccc1S(=O)(=O)Nc1ccc2c(c1C(=O)O)CCCC2	442.58	2	4	4.42	1
CHEMBL92485	CID018969753	CC1(C)C(=O)C(c2ccc(S(C)(=O)=O)cc2)=C1c1ccccc1	326.42	0	3	3.61	1
CHEMBL360313	CID023283289	CCOc1ccc(C(Nc2ccc(C(=N)N)cc2)C(=O)NCc2ccccc2)cc1OCC	446.55	4	5	4.24	1
CHEMBL2018391	CID070691785	CCC[C@H](O)[C@H](CNCc1ccc(C)cc1C)NC(=O)CNC(=O)c1cc(C(F)(F)F)ccc1NC(=O)N1CCNCC1	606.69	6	6	2.92	0
CHEMBL3905934	CID072704455	CC(C)(C)NC(=O)C1CCN(Cc2cccc(NC(=O)CC3Cc4ccccc4C3)c2)CC1	447.62	2	3	4.56	1
CHEMBL3893981	-	CCN(c1cc(C(C)C)cc(C(=O)NCc2c(C)cc(C)[nH]c2=O)c1C)[C@H]1CC[C@H](N(C)C)CC1	480.7	2	4	5.05	0
CHEMBL1094636	CID024958200	NC(=O)c1cccc2cn(-c3ccc([C@@H]4CCCNC4)cc3)nc12	320.4	2	4	2.59	1
CHEMBL1436612	CID000699239	COc1ccc(C(=O)Nc2ccc3oc(-c4cccnc4)nc3c2)cc1	345.36	1	5	4.15	1
CHEMBL3910312	CID057510922	CNC(=O)c1cccc(NC(=O)c2ccc(NC(=O)N3Cc4ccccc4C3)cc2)c1	414.47	3	3	3.85	1
CHEMBL100402	CID044332181	Nc1ccc(C(=O)Nc2ccc(C(=O)N3CCC4(C=CCCC4)Cc4ccccc43)cc2)cc1	451.57	2	3	5.84	0
CHEMBL1269646	CID052944286	CC(C)(C)C(=O)N(Cc1cnc2nc3c(cc2c1)C[C@@]1(C3)C(=O)Nc2ncccc21)C[C@@H]1CCc2ccccc21	531.66	1	5	5.12	0
CHEMBL3949591	CID089944814	Cc1c(C(=O)Nc2cccc(C(F)(F)F)c2)cc(C(C)(C)C)n1CCC(C)N1CCNCC1	464.58	2	4	5.05	0
CHEMBL3359544	CID118723653	COc1ccc(NC(=O)c2ccc(C)c(O)c2NC(=O)c2ccc(N3CCCN(C)CC3)cc2)cc1.Cl	525.05	3	6	4.78	0
CHEMBL3143446	CID090663456	CC(C)CCC(=O)NCC[C@H](O)[C@H](CC1CCCCC1)NC(=O)[C@H](Cc1cnccn1)NC(=O)[C@H](Cc1ccccc1)NC(=O)OC(C)(C)C	694.92	5	8	4.4	0
CHEMBL3689594	CID057411557	Cc1ccc(NC(=O)C2(O)CCC2)cc1-c1ccc2cc(NC(=O)C3CC3)ncc2c1	415.49	3	4	4.41	1
CHEMBL3973521	CID071230896	Cc1c(NC(=O)c2ccc(C(C)(C)C)cc2)cccc1-c1ncnc2[nH]c(C3=CCC(O)CC3)cc12	480.61	3	4	6.41	0
CHEMBL3976417	CID057509967	CC(C)C(=O)N1Cc2ccc(NC(=O)N3Cc4ccccc4C3)cc2C1	349.43	1	2	3.73	1
CHEMBL3265101	CID090643713	COc1ccc(/C=C2/C(=O)Nc3cc(F)ccc32)c(-c2ccc(C#N)cc2)c1	370.38	1	3	4.87	1
CHEMBL3906539	CID089524220	CC1CNC(=O)c2cc3ccc(C(=O)Nc4cc(C(C)(C)C)on4)cc3n21	366.42	2	5	3.48	1
CHEMBL1779536	CID054581551	Cc1c2c(n3c1CCCN1CC[C@H](CNc4cc-3ccc4C(N)=O)C1)CC(C)(C)CC2=O	434.58	2	5	3.72	1
CHEMBL3661647	CID068289086	Cc1ccc(C(=O)N2CCCC(c3ccc(C#N)cc3)CC2)cc1NC(=O)c1ccc(NC(C)C)nc1	495.63	2	5	5.74	0
CHEMBL3665534	CID088539272	Cn1c(Nc2c(Cl)ccc(CNC(=O)C(C)(C)F)c2Cl)nc2cc(C(=O)NCCC(F)(F)F)c(N3CCC(C(F)(F)F)CC3)cc21	699.5	3	6	7.45	0
CHEMBL1922341	CID056850673	COc1ccc(C(=O)Nc2cccc(O)c2NC(=O)c2ccc(N3CCCN(C)CC3)cc2)s1	480.59	3	7	4.11	1
CHEMBL2057824	CID062706004	[N-]=[N+]=Nc1ccc(C(=O)Nc2cc(-c3cccs3)ccc2N)cc1	335.39	2	4	5.19	0
CHEMBL1223059	CID046935023	CNC(=O)[C@H](NC(=O)c1ccc(-c2cccc(CNC(=O)c3ccc(C)o3)c2)o1)C1CCCCC1	477.56	3	5	4.2	1
CHEMBL3673762	CID071042634	CC(C)(C)c1cccc(NC(=O)[C@@H]2CC3CC3N2C(=O)Nc2cn(C(N)=O)c3ccccc23)c1	459.55	3	4	4.5	1
CHEMBL1821818	CID053465914	Cc1ccccc1-c1ccc2nc(N)c(CC(C(=O)NCC3CCCCC3)C(C)C)cc2c1	443.64	2	3	6.3	0
CHEMBL3691034	CID089476950	Cc1cc(-c2cc(NC(=O)[C@@H]3CNC(=O)C3)nn2-c2ccccc2)cc(C(C)(C)C)c1	416.53	2	4	4.22	1
CHEMBL3323004	CID117871083	CC(C)(C)c1nc(N2CCN(CCCCNC(=O)c3cn4ccccc4n3)CC2)c2ccccc2n1	485.64	1	7	3.91	1
CHEMBL542462	CID045261738	CC(C)(C)c1ccc(CN2CCC3(CCc4ccccc4C3=O)CC2)cc1.Cl	397.99	0	2	5.82	0
CHEMBL3911470	CID057510417	CC(C)CC(CO)NC(=O)c1ccc(NC(=O)N2Cc3ccc(C#N)cc3C2)cc1	406.49	3	4	3.24	1
CHEMBL1224700	CID016123349	O=S(=O)(Nc1ccc([C@]23CNC[C@H]2C3)cc1)c1ccc(C(F)(F)F)cc1	382.41	2	3	3.37	1
CHEMBL2158301	CID011699804	CC(C)(N)C(=O)N1CCC(c2ccc(NC(=O)c3nc(C#N)c[nH]3)c(C3=CCCCC3)c2)CC1	460.58	3	5	3.93	1
CHEMBL2207372	CID024965678	CC(C)c1ccc(S(=O)(=O)n2ccc3c(CN4CCN(C)CC4)cccc32)cc1	411.57	0	5	3.75	1
CHEMBL209277	CID011517890	O=C(O)c1c(NS(=O)(=O)c2ccccc2NCC2CCCNC2)ccc2c1CCCC2	443.57	4	5	3.48	1
CHEMBL1830884	CID024937629	O=S1(=O)N(CCC2CCCNC2)c2ccccc2N1c1ccccc1	357.48	1	3	3.28	1
CHEMBL271741	CID044454143	Nc1ccc(-c2ccccc2)cc1NC(=O)c1ccccc1	288.35	2	2	4.19	1
CHEMBL3690057	CID058548300	CC(C)c1ncc(Nc2cncnc2)c(C(=O)Nc2cccnc2C(=O)NCC(C)(C)O)n1	450.5	4	9	2.28	1
CHEMBL456134	CID044587938	CN1CCC(NC(=O)c2cnc(C#N)nc2NCC2CCC3(CC2)CC3)(c2ccccc2)CC1	458.61	2	6	4.08	1
CHEMBL1606046	CID015991041	CCCOc1ccc(C(=O)Nc2ccc(NC(=O)c3ccccc3)c(Br)c2)cc1	453.34	2	3	5.74	0
CHEMBL256956	CID044447818	Cc1ccc(N2CCN(C(=O)[C@@H]3[C@@H](c4ccc(Cl)cc4)CCN3C(=O)[C@H]3Cc4ccccc4CN3)CC2)c([C@@H](N)C(C)C)c1	614.23	2	5	5.05	0
CHEMBL3691650	CID068261178	CN(C)C(=O)c1cc2cnc(Nc3ccc(N4CCC5(CCCN5)C4=O)cn3)nc2n1C1CCCC1	488.6	2	8	3.25	1
CHEMBL379051	CID044412646	CC(C)CC(CC(C)C)N1CCN(C(=O)[C@@H](Cc2ccc(Cl)cc2)NC(=O)CC2Cc3ccccc3N2)CC1	553.19	2	4	5.4	0
CHEMBL2070706	CID070690965	Cl.NC(=O)Nc1cc(-c2cc(F)cc(F)c2)sc1C(=O)N[C@H]1CCCNC1	416.88	4	4	3.09	1
CHEMBL3901122	CID057509792	COc1ccc(NC(C)=O)cc1NC(=O)c1ccc(NC(=O)N2Cc3ccccc3C2)cc1	444.49	3	4	4.45	1
CHEMBL1547699	CID000959439	CCN(CC)c1ccc(NC(=O)c2c(OC)cccc2OC)c(C)c1	342.44	1	4	4.11	1
CHEMBL439212	CID044438968	Cc1ccccc1C(c1ccccc1C)N1CCC2(CC1)C(=O)NCN2c1ccccc1	425.58	1	3	4.82	1
CHEMBL594975	CID024772197	O=C1NCC2c3c(cccc31)CCN2C(=O)c1cccc(C(=O)N2CCCNCC2)c1	418.5	2	4	1.61	1
CHEMBL3797264	CID118138659	COc1cccc(Oc2cccc(N3CCCCC3)c2CN/C(N)=N/C(=O)c2ccc(C[C@H](N)C(=O)O)cc2)c1	545.64	4	6	3.68	0
CHEMBL3936957	CID134148804	CC(C)[C@@H]1NCCOc2ccccc2/C=C\CNC(=O)[C@H](Cc2ccccc2)NC(=O)C2(CCSCC2)NC1=O	564.75	4	6	2.93	0
CHEMBL2316387	CID011532254	O=C(NCC1CCC1)c1ncccc1NC(=O)c1ccc(Cn2ccnn2)c2ccccc12	440.51	2	6	3.66	1
CHEMBL174791	CID044385891	CC(=N)N(C)CCN(C)Cc1ccc(C(=O)Nc2ccc(Cl)cc2C(=O)Nc2ccc(Cl)cn2)cc1	527.46	3	5	5.25	0
CHEMBL394503	CID011583341	CNC(=O)Nc1cc(CNc2ccccc2C(=O)Nc2ccc3c(c2)OC(F)(F)O3)ccn1	455.42	4	6	4.02	1
CHEMBL127894	CID044350231	N=C(N)NCCC[C@H](NC(=O)c1ccc2ccccc2c1O)C(=O)N1CCCC1C(N)=O	440.5	6	5	0.38	0
CHEMBL3951108	CID118521876	Cc1cnc(C(=O)Nc2cccc(C(C)N3CCC(C(=O)NC4CCCCC4)CC3)c2)cn1	449.6	2	5	4.26	1
CHEMBL2177217	CID071453608	Cc1ccc(NC(=O)c2ccccc2)cc1Nc1ccc2c(c1)CCCCC2=O	384.48	2	3	5.9	0
CHEMBL235256	CID011560300	O=C(CCc1ccc(-c2ccc(O)cc2Cl)cc1)Nc1ccccc1C(=O)O	395.84	3	3	4.98	1
CHEMBL3930259	CID057510899	O=C(NCCC1CCOCC1)c1ccc(NC(=O)N2Cc3ccccc3C2)cc1	393.49	2	3	3.78	1
CHEMBL2031975	CID011226573	CC(C)(C)c1ccc(C(=O)NCC2CCN(C(=O)CCCCC(c3ccc(F)cc3)c3ccc(F)cc3)C2)cc1	546.7	1	2	7.23	0
CHEMBL3685303	CID066763596	COCC(Nc1ncnc2c(C(N)=O)cccc12)c1cccc(NC(=O)c2ccc(Br)cc2)c1	520.39	3	6	4.54	0
CHEMBL152425	CID044368886	NCCCNCCCCCCCCNC(=O)C(Cc1ccc(O)cc1)NC(=O)c1cccnc1	469.63	5	6	2.52	1
CHEMBL2035421	CID070688084	CC(C)N(c1ccc(C(C)(O)C(F)(F)F)cc1)S(=O)(=O)c1cc(C2CC2)ccc1Cl	461.93	1	3	5.59	0
CHEMBL503584	CID022336146	CC(C)CNC(=O)c1ccc(-c2ccc(-c3occc3CO)cc2C(=O)Nc2ccc(C(=N)N)cc2)c(C(=O)O)c1	554.6	6	6	4.73	0
CHEMBL2316392	CID011696747	O=C(NCC1CCCCC1)c1nccnc1NC(=O)c1cccc2ccccc12	388.47	2	4	4.19	1
CHEMBL138465	CID044359130	C[C@H]1CN(Cc2cccc(O)c2)CC[C@@]1(C)c1cccc(C(N)=O)c1	338.45	2	3	3.29	1
CHEMBL3682341	CID089646728	CN1C(=O)CCc2ccc(NC(=O)N[C@@H]3CC(C)(C)Oc4cc(F)ccc43)cc21	397.45	2	3	4.16	1
CHEMBL183395	CID044391720	CC1=C2CCc3cc(C(=O)Oc4ccc(C(=O)NC(C)(C)C)cc4)ccc3N2CCC1=O	432.52	1	5	4.43	1
CHEMBL412375	CID011004943	Cc1cccc(C(=O)Nc2ccc3c(c2)CC(NS(C)(=O)=O)C3)c1-c1ccc(Cl)cc1	454.98	2	3	4.58	1
CHEMBL498088	-	COC(=O)c1ccc2c(c1)NC(=O)/C2=C(\Nc1ccc(N(CC(=O)N(C)C)C(C)=O)cc1)c1ccccc1	512.57	2	6	3.85	0
CHEMBL154151	CID044369486	CN(C)c1ccc(-c2ccc(NC(=O)C3=C(C(=O)O)CCC3)cc2Cl)cc1	384.86	2	3	4.58	1
CHEMBL3085384	CID076327921	CC(C)(C)c1ccc2c(c1)CC[C@H]2N/C(=N/C#N)Nc1cccc2[nH]ncc12	372.48	3	3	4.39	1
CHEMBL3701009	-	CCN(c1cc(-c2ccc(C(F)(F)F)cc2)cc(C(=O)NCc2c(C)cc(C)[nH]c2=O)c1C)[C@H]1CC[C@H](N(C)C)CC1	582.71	2	4	6.62	0
CHEMBL2181897	CID071450309	CC#Cc1cccc(C[C@H](NC(=O)COC)[C@H](O)CN[C@H]2CC3(CCC3)Oc3ncc(CC(C)(C)C)cc32)c1	533.71	3	6	4.11	0
CHEMBL3699880	CID091937974	CC(C)(C)n1cc2c(n1)C(=O)NC1(CCN(C(=O)c3ccc4[nH]nc(C(N)=O)c4c3)CC1)C2	449.52	3	6	1.57	1
CHEMBL1921867	CID057396053	CC[C@H]1CN(c2nc(N)c(C(=O)NCC(C)(C)O)nc2Cl)CCN1C1CCN(Cc2ccc(Cl)cc2)CC1	564.56	3	8	3.43	0
CHEMBL438433	CID011546431	CCN(C)C/C=C/c1ccccc1S(=O)(=O)Nc1ccc2c(c1C(=O)O)CCCC2	428.55	2	4	4.03	1
CHEMBL3358463	CID118722887	CS(=O)(=O)NC(=O)c1ccccc1NC(=O)N1CCC(c2ccccc2C(F)(F)F)CC1	469.49	2	4	3.81	1
CHEMBL3690986	CID089476836	CC(C)(C)C(=O)c1cccc(-c2cc(NC(=O)[C@@H]3CNC(=O)C3)nn2-c2ccccc2)c1	430.51	2	5	3.84	1
CHEMBL3741594	CID127037715	CC(C)(C)c1ccc(-c2ccc(S(=O)(=O)N3CCC[C@H]3C(=O)N[C@H](C#N)CC(N)=O)cc2)cc1	482.61	2	5	2.69	1
CHEMBL3359571	CID118723704	COc1ccc(NC(=O)c2cccc(O)c2NC(=O)c2ccc(N3CCCN(C)CC3)cc2)nc1.Cl	512.01	3	7	3.86	0
CHEMBL3675489	CID066763019	CCNC[C@@H](Nc1ncnc2c(C(N)=O)cc(OC)cc12)c1cccc(F)c1	383.43	3	6	2.64	1
CHEMBL363295	CID000023480	CC(CC(c1ccccc1)c1ccccc1)NC(C)(C)C	281.44	1	1	4.99	1
CHEMBL210611	CID011526064	CN(C)C(=O)[C@@H]1N[C@H](CC(C)(C)C)[C@]2(C(=O)Nc3cc(Cl)ccc32)[C@H]1c1cccc(Cl)c1F	492.42	2	3	4.97	1
CHEMBL25202	CID000108143	CC1(C)CCC(C)(C)c2cc(NC(=O)c3ccc(C(=O)O)cc3)ccc21	351.45	2	2	4.99	1
CHEMBL3944155	CID072703425	CC(C)NC(=O)C1CCN(Cc2cccc(NC(=O)c3ccc(Cl)cc3)c2)CC1	413.95	2	3	4.33	1
CHEMBL3604196	CID122185539	CN(C)c1ccc(C(=O)NCCCCCCNc2c3c(nc4ccccc24)CCCC3)cc1.Cl	481.08	2	4	6.0	0
CHEMBL3353991	CID118719862	CC(=O)N1c2ccc(-c3cccc(CN4CCCCC4)c3)cc2[C@H](Nc2ccccc2)C[C@@H]1C	453.63	1	3	6.64	0
CHEMBL475650	CID044572286	CC(C)(C)c1ccc(-c2nc3c(N4CCN(Cc5ccc6c(c5)NCC(=O)N6)CC4)cccc3[nH]2)cc1	494.64	3	5	5.21	0
CHEMBL2402906	CID071713781	CCNC(=O)C(c1ccccc1)C1CCN(c2ccc(NC(=O)c3ccccc3-c3cccnc3)cc2F)CC1	536.65	2	4	6.28	0
CHEMBL320548	CID044337201	Cc1cc(C)cc(C(=O)N2CCN(C(=O)CNC3CCN(Cc4ccccc4)CC3)[C@@H](c3ccc(Cl)c(Cl)c3)C2)c1	593.6	1	4	5.89	0
CHEMBL470397	CID044592401	N=C(NN)c1ccc(C(=O)Nc2ccccc2C(=O)Nc2ccc(Cl)cn2)cc1	408.85	5	5	3.03	1
CHEMBL3895613	CID060196738	CNC(=O)c1ccc(OC2CCC(NC(=O)Nc3ccc(OC(F)(F)F)cc3)CC2)cc1	451.45	3	4	4.46	1
CHEMBL1835066	CID056679796	Cc1cccc(Nc2nc(N[C@@H]3COCC[C@@H]3N)ncc2C(N)=O)c1	342.4	4	7	1.16	1
CHEMBL140103	CID009845765	Cc1ccc(OCc2ccccc2C(=O)Nc2ccc3nc(C)cc(N)c3c2)cc1	397.48	2	4	5.27	0
CHEMBL348270	CID009948506	O=C(O)C1=C(C(=O)Nc2ccc(-c3ccccc3)cc2)CCC1	307.35	2	2	3.86	1
CHEMBL3287619	CID090644987	CCN(CC)c1ccc(CN[C@H]2CCCC[C@H]2NC(=O)c2ccc(F)cc2)cc1	397.54	2	3	4.5	1
CHEMBL3930981	CID057751100	CC(C)(C)C#Cc1ccc(CCS(=O)(=O)Nc2ccc(CO)cc2S(N)(=O)=O)cc1	450.58	3	5	2.21	1
CHEMBL425518	CID011610423	CNC1CCN(c2ccc(NC(=O)c3ccc(-c4ccccc4)cc3)cn2)C1	372.47	2	4	3.8	1
CHEMBL183692	CID044391730	CC1=C2CCc3cc(C(=O)Nc4ccc(C)cc4)ccc3N2CCC1=O	346.43	1	3	4.25	1
CHEMBL2179806	CID071455523	C=CC(=O)N1CCC[C@@H](n2nc(-c3cccc(C(=O)NCc4ccc(C(C)(C)C)cc4)c3)c3c(N)ncnc32)C1	537.67	2	7	4.65	0
CHEMBL563893	CID011269310	CCN(CC)C(=O)c1ccc(C2=CC3(CCCNCC3)Oc3ccccc32)cc1	390.53	1	3	4.51	1
CHEMBL392828	CID044434325	Cc1c[nH]c(=O)c(CCCCNC(=O)[C@@H](N)Cc2c(C)cc(O)cc2C)n1	372.47	4	5	1.41	1
CHEMBL1949768	CID057398614	CC(C)Oc1cccc(S(=O)(=O)c2ccc3c(c2)O[C@H]2CNCC[C@@H]32)c1.Cl	409.94	1	5	3.57	1
CHEMBL556648	CID044254057	CCN(CC)C(=O)c1ccc([C@H]2CC3(CCNCC3)Oc3ccccc32)cc1	378.52	1	3	4.21	1
CHEMBL1398366	CID016033206	CCOC(=O)c1cnn(-c2ccc(C(=O)Nc3ccc(OC(F)(F)F)cc3)cc2)c1N	434.37	2	7	3.78	1
CHEMBL3895243	CID089813717	CCC1(CC)OC(=O)N(c2ccc(C(=O)Nc3cccc4cccnc34)cc2)[C@H]1c1ccccc1	465.55	1	4	6.74	0
CHEMBL3621296	CID056837168	O=C(CCCCC(=O)Nc1ccc2c(c1)/C(=C/c1ccc[nH]1)C(=O)N2)NO	368.39	5	4	2.51	1
CHEMBL3918158	CID071730509	CC(C)(C)Nc1nc2c(-c3cc4c([nH]3)CCNC4=O)cccc2nc1Cl	369.86	3	4	3.77	1
CHEMBL236910	CID044433428	Cc1ccc(N2CCN(C(=O)C3CN(C4CCOCC4)CC3c3ccc(Cl)cc3)CC2)c([C@@H](N)C(C)C)c1	539.16	1	5	4.85	0
CHEMBL3680708	CID068011362	CN1CCc2ccc(NC(=O)c3cccc(CNC(=O)c4ccc5cc(O)ccc5c4)c3)cc2C1	465.55	3	4	4.72	1
CHEMBL3699862	CID091937957	CNc1cccc2ccc(C(=O)N3CCC4(CC3)Cc3cnn(C(C)C)c3C(=O)N4)cc12	431.54	2	5	3.62	1
CHEMBL1643299	CID051355749	CCCCCCCCc1ccc(NC(=O)Nc2ccc(S(N)(=O)=O)cc2)cc1	403.55	3	3	4.88	1
CHEMBL3664058	CID025156532	Nc1ccc(-c2ccccc2)cc1NC(=O)c1ccc(CNC(=O)C2CCC2)cc1	399.49	3	3	4.6	1
CHEMBL1605437	CID001363999	CC(C)COc1ccc(C(=O)Nc2ccc(NC(=O)c3ccco3)c(Cl)c2)cc1	412.87	2	4	5.47	0
CHEMBL3915434	CID057510061	CC(C)CCNC(=O)c1ccc(NC(=O)N2Cc3cccnc3C2)cc1	352.44	2	3	3.41	1
CHEMBL3593922	CID122182268	O=C1Nc2ccccc2/C1=C/C=C/c1ccc([N+](=O)[O-])cc1	292.29	1	3	3.64	1
CHEMBL3981559	CID076903279	NCCCCCCNc1cc(C(F)(F)F)ccc1C(=O)Nc1ccc(Cl)cc1C(=O)Nc1ccc(Cl)cn1	568.43	4	5	6.84	0
CHEMBL27226	CID010023813	Cc1ccc(-c2ccc(C(=O)O)cc2)cc1-c1ccc2c(c1)C(C)(C)CCC2(C)C	398.55	1	1	7.38	0
CHEMBL3685288	CID066763574	COc1ccc(C(=O)Nc2cccc(C(CCN3CCCC3)Nc3ncnc4c(C(N)=O)cccc34)c2)cc1	524.63	3	7	4.63	0
CHEMBL3660862	CID057524541	Cn1c(Nc2c(Cl)ccc(CNC(=O)C(C)(C)C)c2Cl)nc2cc(C(=O)Nc3ccc(F)c(Cl)c3)c(N3CC4CC4C3)cc21	658.0	3	6	7.79	0
CHEMBL214556	CID016086118	Cc1ccc(C(=O)Nc2cccc(C(F)(F)F)c2C)cc1-c1ccc2nc(NCCN3CCCC3)ncc2c1	533.6	2	5	6.69	0
CHEMBL3986065	CID089783572	CC(=O)N[C@@H]1CC[C@@H]1Nc1nc2c(-c3cc4c([nH]3)CCNC4=O)cccc2nc1C	404.47	4	5	2.3	1
CHEMBL513568	CID024746434	Nc1ccc(-c2cccs2)cc1NC(=O)c1ccc(N2CCC3(CCNC3)CC2)nc1	433.58	3	6	4.22	1
CHEMBL324588	CID014301580	CC[C@H](C)[C@H](NC(=O)C[C@H](O)[C@H](CC1CCCCC1)NC(=O)CSCC(=O)[C@H](Cc1ccccc1)NC(=O)OC(C)(C)C)C(=O)NCc1cnc(C)nc1N	784.04	6	11	4.16	0
CHEMBL3658108	CID068253426	Cc1ccc(NC(=O)c2cccc(C(F)(F)F)c2)cc1N1CCc2nc(Nc3ccc(C(=O)N4CCN(C)CC4)nc3)ncc2C1	630.67	2	8	5.15	0
CHEMBL3939123	CID057509806	O=C(NC1CCCCC1)c1ccc(NC(=O)N2Cc3ccccc3C2)cc1	363.46	2	2	4.3	1
CHEMBL3658119	CID071203273	Cc1ccc(NC(=O)c2cc(C(F)(F)F)ccn2)cc1N1CCc2nc(Nc3ccc(C(=O)N4CCN(C)CC4)cc3)ncc2C1	630.68	2	8	5.15	0
CHEMBL492569	CID044573649	CC(C)[C@]1(C(=O)NCc2cc(C(F)(F)F)cc(C(F)(F)F)c2)CC[C@@H](NC2CCOCC2C(F)(F)F)C1	548.49	2	3	6.09	0
CHEMBL478614	CID044578306	Cc1ccc(C(=O)Nc2nccs2)cc1-c1ccc(C(=O)NCC2CC2)cc1	391.5	2	4	4.51	1
CHEMBL138473	CID044358904	C[C@H]1CN(Cc2cccc(Cl)c2)CC[C@@]1(C)c1cccc(C(N)=O)c1	356.9	1	2	4.24	1
CHEMBL3184096	CID071768302	O=C(CCNC(=O)c1ccc(C(F)(F)F)cc1)N[C@@H]1CCCc2ccccc21	390.41	2	2	4.02	1
CHEMBL610257	CID011418830	O=S(=O)(Nc1ccc2[nH]cc(C[C@H]3CCCN3)c2c1)c1ccc(Cl)c(Cl)c1	424.35	3	3	4.57	1
CHEMBL174111	CID044386185	O=C(Nc1ccc(Cl)cc1C(=O)Nc1ccc(Cl)cn1)c1ccc(CN2CCC(C(=O)O)CC2)cc1	527.41	3	5	5.19	0
CHEMBL3680456	CID068078729	COc1ccc(C(=O)Nc2cccc(C(CCN(C)C(=O)OC(C)(C)C)Nc3ncnc4c(C(N)=O)cccc34)c2)cc1	584.68	3	8	5.4	0
CHEMBL3639569	CID071183714	CNC(=O)c1ccc(Nc2ncc3c(n2)CCN(c2cc(NC(=O)c4cccc(C(F)(F)F)c4)ccc2Cl)C3)cc1	581.0	3	6	6.07	0
CHEMBL1933489	CID057396875	Cc1cc(C)c(C(=O)N2CCC(C(=O)NC3CCCCCC3)CC2)c(C)c1	370.54	1	2	4.3	1
CHEMBL3415452	CID057523845	O=C(NO)c1ccc(NC2CCN(CCc3ccccc3)C2=O)cc1	339.4	3	4	2.06	1
CHEMBL3593905	CID122182253	CN(C)c1ccc(/C=C/C=C2\C(=O)Nc3ccc(O)cc32)cc1	306.37	2	3	3.51	1
CHEMBL3940416	CID118206873	CC(C)Nc1cc(-n2ncc3cc(C#N)cnc32)ncc1C(=O)NCCC1(O)CCNC1	434.5	4	9	1.35	1
CHEMBL3706740	CID122197352	CC(C)CC(NC(=O)OCc1ccccc1)C(=O)NC(Cc1ccccc1)C(=O)C(=O)NCCCN1CCCc2ccccc21	612.77	3	6	4.58	0
CHEMBL2401993	CID059761509	Cc1ccc(C(=O)NC2CC2)cc1NC(=O)c1ccc(-c2ccc(C(=O)N(C)C)cc2)s1	447.56	2	4	4.57	1
CHEMBL3667479	CID091937362	CC1(C)CN(c2ccc(C#N)cn2)CC[C@H]1Nc1c(C(N)=O)cnn2cc(N3CC(c4ccccc4)CC3=O)cc12	548.65	2	8	3.94	0
CHEMBL140180	CID010119878	CN(C)CCNc1c2ccc(NC(=O)CCN3CCCC3)cc2nc2cc(NC(=O)CCN3CCCC3)ccc12	545.73	3	7	4.21	0
CHEMBL3394752	CID118726270	CC(C)(C)NC[C@@H](O)CN1CN(c2ccccc2)C2(CCN(CCc3ccccc3-c3cccs3)CC2)C1=O	546.78	2	6	4.85	0
CHEMBL3290121	CID090644803	Cc1ccc(NC(=O)c2cccc(C(F)(F)F)c2)cc1C(=O)Nc1cnc(Nc2cccc(F)c2)nc1	509.46	3	5	6.19	0
CHEMBL3828311	CID127043874	COc1ccccc1C(=O)Nc1cc2c(cc1N1CCC[C@H]1C)n(C)c(=O)n2C	394.48	1	6	3.13	1
CHEMBL149787	CID018376546	O=C(Nc1ccc(Cl)cc1)c1ccc(F)cc1NC(=O)c1sc2ccccc2c1Cl	459.33	2	3	6.85	0
CHEMBL3604485	CID122185749	CC(C)(C)c1ccc(S(=O)(=O)Nc2ccc(Cl)cc2-c2ncncc2N)cc1	416.93	2	5	4.48	1
CHEMBL3652089	-	O=C(N[C@H]1CC[C@H](CNc2n[nH]cc2-c2ccc(Cl)cc2)CC1)c1cc(C(F)(F)F)ccc1Cl	511.38	3	3	6.8	0
CHEMBL3899014	CID071731924	C[C@@H](O)c1nc2cccc(-c3cc4c([nH]3)CCNC4=O)c2nc1NC(C)(C)C	379.46	4	5	3.17	1
CHEMBL59028	CID044301581	CC[C@H](C)CNC(=O)[C@H](CCCN=C(N)N)NC(=O)[C@H](C)NC(=O)[C@@H](NC(=O)[C@H](CCCN=C(N)N)NC(=O)Cc1ccc(NC(=O)c2ccc3ccccc3c2)cc1)[C@@H](C)CC	871.1	10	8	1.91	0
CHEMBL3216110	CID090664606	CN1CCC(N2CCCc3cc(NC(=N)c4cccs4)ccc32)C1.Cl.Cl	413.42	2	4	4.49	1
CHEMBL1645135	CID023661014	C[C@H](NC(=O)c1cccc2c1N(Cc1ccc(Cl)cc1)CC2)c1ccc(C(=O)O)cc1	434.92	2	3	5.09	0
CHEMBL341173	CID044352757	O=C(O)C[C@H]1CCN(C(=O)c2ccc(NC(=O)c3ccccc3-c3ccccc3)cc2)c2ccccc2S1	522.63	2	4	6.59	0
CHEMBL3695424	-	CC(C)(C)c1ccc(C(=O)N[C@H]2CC[C@H](CCN3CCC(c4cccc5c4CCO5)CC3)CC2)cc1	488.72	1	3	6.48	0
CHEMBL3891748	CID077107554	CC(C)(C)C(=O)N[C@H]1C[C@@]2(O)[C@H]3Cc4ccc(O)cc4[C@@]2(CCN3CC2CC2)CC1=O	426.56	3	5	2.3	1
CHEMBL367481	CID011316967	CN1CCC(c2c[nH]c3ccc(NS(=O)(=O)c4cccc5c(Cl)cccc45)cc23)CC1	454.0	2	3	5.58	0
CHEMBL1344336	CID003154685	CCC(C)NC(=O)c1ccccc1NC(=O)CN1C(=O)c2ccccc2S1(=O)=O	415.47	2	5	2.0	1
CHEMBL3930174	CID112713234	Cc1cccc2c1CCC1CNCCN21	202.3	1	2	1.72	1
CHEMBL1983268	CID025141092	CN1CCN(c2ccc(C(=O)Nc3n[nH]c4ccc(Cc5cc(F)cc(F)c5)cc34)c(NC3CCOCC3)c2)CC1	560.65	3	6	5.03	0
CHEMBL202841	CID044409040	CC(=O)N1Cc2ccc(NC(=O)c3ccccc3)cc2CCc2ccccc21	370.45	1	2	4.59	1
CHEMBL3970921	CID071678205	Cc1ccc2[nH]ccc2c1-c1nc(C(N)=O)c(-c2ccc(N3CCNC(C)(C)C3)cc2)o1	429.52	3	5	4.09	1
CHEMBL3680512	CID068079088	NC(=O)c1cccc2c(NC(CCN3CCCCC3)c3cccc(NC(=O)c4ccc(F)c(F)c4)c3)ncnc12	544.61	3	6	5.29	0
CHEMBL309351	CID010757271	C[C@]12CCNC1Nc1ccc(OC(=O)Nc3ccccc3)cc12	309.37	3	4	3.3	1
CHEMBL3937583	CID057509834	CCCNC(=O)c1ccc(NC(=O)N2Cc3ccccc3C2)cc1	323.4	2	2	3.37	1
CHEMBL105091	CID010925382	CN1CCC(c2c[nH]c3ccc(NC(=O)c4ccco4)nc23)CC1	324.38	2	4	3.22	1
CHEMBL3393698	CID118725600	Fc1cccc(F)c1-c1ccc2[nH]nc(-c3cncc(NC4CCCNC4)n3)c2c1	406.44	3	5	4.13	1
CHEMBL460259	CID018428022	NC(=O)c1cccc2[nH]c(C3CNCCN3)nc12	245.29	4	4	-0.1	1
CHEMBL3909428	CID129625984	CC(C)CN(C)C(=O)C1CCN(Cc2cccc(NC(=O)c3ccc(F)cc3)c2)CC1	425.55	1	3	4.4	1
CHEMBL370119	CID011617637	O=C(NC(=O)c1ccc(F)cc1Cl)Nc1ccc(C(=O)O)cc1Cl	371.15	3	3	3.79	1
CHEMBL3309299	-	CC1(C)CC(=O)Nc2ccc(C(=O)NC[C@H]3CC[C@@H](/C=C/C(=O)NO)CC3)cc21	399.49	4	4	2.9	1
CHEMBL3604197	CID122185541	CN(C)c1ccc(C(=O)NCCCCCCCNc2c3c(nc4ccccc24)CCCC3)cc1.Cl	495.11	2	4	6.39	0
CHEMBL221746	CID044419049	CCOC(=O)C1CCN(C(=N)c2ccc(C(=O)Nc3c(OC)cc(Cl)cc3C(=O)Nc3ccc(Cl)cn3)c(F)c2)CC1	616.48	3	7	5.64	0
CHEMBL3775653	CID127031161	CCCCCCNC(=O)Nc1cccc(-c2ccc(C(C)C(=O)O)cc2F)c1	386.47	3	2	5.38	0
CHEMBL551408	CID045270139	CC(=O)N(C)Cc1cn2cc(NC(=O)c3ccc(-c4ccc(C(F)(F)F)cc4)cc3)ccc2n1	466.46	1	4	5.25	0
CHEMBL539200	CID025192605	CC(C)(C)c1ccc(S(=O)(=O)N2CCCC(O)CC2)cc1	311.45	1	3	2.52	1
CHEMBL3959051	CID129626232	Cc1cncc(C(=O)Nc2cccc(CN3CCC(C(=O)N(C)CC(C)C)CC3)c2)c1	422.57	1	4	3.97	1
CHEMBL1287922	CID052948522	NC(=O)c1cnc(N[C@H]2CCCNC2)c2nc(-c3ccc(Cl)cc3)sc12	387.9	3	6	3.27	1
CHEMBL3335672	CID101882290	COc1ccc(C(=O)Nc2cccc(C(=O)O)c2)c(NC(=O)c2ccc(C(C)(C)C)cc2)c1	446.5	3	4	5.2	0
CHEMBL3902284	CID057510898	O=C(NCC(F)F)c1ccc(NC(=O)N2Cc3ccccc3C2)cc1	345.35	2	2	3.23	1
CHEMBL1288279	CID052941333	NC(=O)c1cnc(N[C@H]2CCCNC2)c2cc(-c3ccc4ncccc4c3)sc12	403.51	3	6	3.77	1
CHEMBL2152816	CID071456598	COCCn1cc(C(=O)N[C@@H]2C(C)(C)C3CC[C@]2(C)C3)c(=O)c2ccc(Sc3ccccc3)cc21	490.67	1	5	5.74	0
CHEMBL3697727	CID068035880	COc1c(NC(=O)c2ccc(C)c(Nc3ncnc4cnc(N5CCCN(C)CC5)nc34)c2)cc(C(C)(C)C)cc1NS(C)(=O)=O	647.81	3	11	4.54	0
CHEMBL3329652	CID071815640	COc1ccc(C(=O)NC(=O)Nc2ccc3c(c2)NC(=O)/C3=C\c2ccc[nH]2)cc1	402.41	4	4	3.48	1
CHEMBL1085904	CID025029546	CNCCCN1Cc2ccccc2N(c2cccc(OC)c2)S1(=O)=O	361.47	1	4	2.5	1
CHEMBL338391	CID010938869	CN1c2ccccc2C(c2ccccc2)=NCC1CCNC(=O)c1ccc([N+](=O)[O-])cc1	428.49	1	5	4.07	1
CHEMBL116705	CID018434282	C=CCN(C)CCCCCCOc1ccc(C(=O)c2ccc(Br)cc2)c(NC)c1.O=C(O)/C=C/C(=O)O	575.5	3	6	5.49	0
CHEMBL216086	CID012653729	COC(=O)CC(c1ccccc1)C(C(=O)N(C(C)C)C(C)C)c1ccccc1	381.52	0	3	4.76	1
CHEMBL45199	-	CC(C)(C)OC(=O)NC[C@H]1CC[C@H](C(=O)NC2CCc3cc(F)ccc3C2Cc2cccnc2)CC1	495.64	2	4	5.31	0
CHEMBL3654846	CID092044627	O=C(NCCC1CCOC1)Nc1cc2[nH]nc(-c3ccc(F)cc3)c2cn1	369.4	3	4	3.31	1
CHEMBL127507	CID010546813	CCN(CC)C(=O)c1ccc(C(c2ccccc2)N2CCCNCC2)cc1	365.52	1	3	3.55	1
CHEMBL3639693	CID066761866	CN(C)c1cc(C(=O)Nc2cccc(CNc3ncnc4c(C(N)=O)cccc34)c2)ccn1	441.5	3	7	3.05	1
CHEMBL475356	CID018728123	Cc1ccc(NC(=O)c2ccc(C(=N)N(C)C)cc2)c(C(=O)Nc2ccc(Cl)cn2)c1	435.92	3	4	4.43	1
CHEMBL3263648	CID090656066	Cc1ccc(-c2nc(Nc3ccc(C(=O)N4CCOCC4)cc3)c3nc[nH]c3n2)cc1NC(=O)c1ccc(C(C)(C)C)cc1	589.7	3	7	6.09	0
CHEMBL214968	CID016110074	CCN(CC)CCOc1ccc(NC(=O)c2ccc(-c3ccccc3)cc2)cc1OC	418.54	1	4	5.34	0
CHEMBL3898292	CID053464412	Cc1ccc(NC(=O)c2ccc(C(C)(C)C)o2)cc1-n1cc(-c2cncc(N3CCNCC3)c2)nn1	485.59	2	8	4.19	1
CHEMBL3662729	CID059508323	CC1(C)c2[nH]nc(NC(=O)c3ccc4ccccc4n3)c2CN1C(=O)N1C[C@@H]2CCCN2C[C@@H]1Cc1ccccc1	549.68	2	5	4.77	0
CHEMBL3685979	CID058071690	Cc1nn(Cc2ccc(NC(=O)c3ccc(C(F)(F)F)cc3)cc2F)c(C)c1CC(=O)O	449.4	2	4	4.59	1
CHEMBL3952740	CID057510733	CCNC(=O)C(C)NC(=O)c1ccc(NC(=O)N2Cc3ccc(F)cc3C2)cc1	398.44	3	3	2.63	1
CHEMBL606766	CID011383990	COc1ccc(S(=O)(=O)Nc2ccc3[nH]cc(C[C@@H]4CCCN4C)c3c2)cc1	399.52	2	4	3.61	1
CHEMBL3949095	CID057509989	CCCNC(=O)c1ccc(NC(=O)N2Cc3ccc(F)cc3C2)cc1	341.39	2	2	3.51	1
CHEMBL86828	CID005311352	CC(C)c1cccc(C(C)C)c1NC(=O)N[C@@](C)(Cc1c[nH]c2ccccc12)C(=O)NCC1(c2ccccn2)CCCCC1	593.82	4	3	7.95	0
CHEMBL459215	CID044593424	CC(C)(C)c1ccc(-c2nc3c(N4CCN(Cc5ccc6[nH]c(=O)c(=O)[nH]c6c5)CC4)cccc3[nH]2)cc1	508.63	3	5	4.38	0
CHEMBL3652114	-	Cc1ncc(NC[C@H]2CC[C@H](NC(=O)c3cc(C(F)(F)F)ccc3Cl)CC2)cc1Cl	460.33	2	3	6.12	0
CHEMBL3957565	CID129626015	C/C=C/C(=O)Nc1cccc(CN2CCC(C(=O)NC(C)(C)C)CC2)c1	357.5	2	3	3.33	1
CHEMBL2047904	CID057387580	CCc1cc(C[C@@H]2CS(=O)(=O)C[C@H](NCc3cccc(C(C)(C)C)c3)[C@H]2O)cc(F)c1N	462.63	3	5	3.37	1
CHEMBL3664030	CID077846831	Nc1cc(F)ccc1NC(=O)c1cnc2cc(N3CCNCC3)ccc2c1	365.41	3	5	2.62	1
CHEMBL413799	CID044433624	Nc1ccccc1NC(=O)c1ccc(N2CC3CC2CN3Cc2ccccc2)nc1	399.5	2	5	3.38	1
CHEMBL3809344	CID127045503	CC1(C)COC(=O)Nc2cccc(c2)CNC(=O)[C@@H](Nc2ccc3c(N)nccc3c2)c2ccc1cc2	495.58	4	6	5.13	0
CHEMBL3912721	CID134142903	c1cc(CC2CCC2)c2c(c1)N1CCNCC1CC2	256.39	1	2	2.75	1
CHEMBL522914	CID044580471	CS(=O)(=O)c1ccc(N2CCN(C(=O)c3cc(S(C)(=O)=O)ccc3N3CCCCC3)CC2)c(F)c1	523.65	0	7	2.59	0
CHEMBL3899021	CID089783857	Cc1nc2cccc(-c3cc4c([nH]3)CCNC4=O)c2nc1N[C@H]1CCCNC1	376.46	4	5	2.38	1
CHEMBL3942025	CID134145642	COC(=O)c1ccc(N2CCN(C)CC2)c(NC(=O)c2ccc(F)c(C)c2Cl)c1	419.88	1	5	3.58	1
CHEMBL3697419	CID070872463	Cc1cc(C)c(CNC(=O)c2cc(-c3ccc(CN4CCOCC4)nc3)cc(N(C)C3CCNCC3)c2C)c(=O)[nH]1	558.73	3	7	3.31	0
CHEMBL400021	CID044435541	COc1cc(CN2CCC(NC(=O)c3ccc(C(C)(C)C)cc3)CC2)c(OC)c2ccccc12	460.62	1	4	5.55	0
CHEMBL1818805	CID056680348	CC(=O)N(C)CC1=Cc2ccc(NC(=O)c3ccc(-c4ccc(Cl)cc4)cc3)cc2CC1	444.96	1	2	6.07	0
CHEMBL2035417	CID070690113	CC(=O)Nc1ccc(Cl)c(S(=O)(=O)N(c2ccc(C(C)(O)C(F)(F)F)cc2)C(C)C)c1	478.92	2	4	4.67	1
CHEMBL2338406	CID071517047	CC(C)(C)NC(=O)NCCN1CCC(CNC(=O)c2cc(Cl)cc(Cl)c2)CC1	429.39	3	3	3.53	1
CHEMBL516847	CID135611120	C[C@H](NC1=NC(=O)C(C)(c2ccc(C(N)=O)cc2)S1)c1ccc(F)cc1	371.44	2	4	3.12	1
CHEMBL562308	CID010310632	O=C(CC12CC3CC(CC(C3)C1)C2)Nc1cccc2nc(NCCNCCO)ccc12	422.57	4	5	3.77	1
CHEMBL3980680	CID089783629	CC(C)(C)Nc1nc2c(-c3cc4c([nH]3)CCNC4=O)cccc2nc1-c1ccccc1	411.51	3	4	4.79	1
CHEMBL335045	CID044354505	C[C@@H](c1c[nH]c2ccccc12)C(NC(=O)C1CCCN(Cc2ccc(F)c(F)c2)C1)C(=O)N[C@@H](CCCCN)C(=O)OC(C)(C)C	639.79	4	6	4.9	0
CHEMBL324624	CID014301589	CC[C@H](C)[C@H](NC(=O)C[C@H](O)[C@H](CC1CCCCC1)NC(=O)CC[C@H](O)[C@H](Cc1ccccc1)NC(=O)OC(C)(C)C)C(=O)NCc1cnc(C)nc1N	753.99	7	10	4.0	0
CHEMBL433764	CID010304547	CC(C)(C)NC(=O)C1(C2CCCCC2)CCN(C(=O)[C@@H](Cc2ccc(Cl)cc2)NC(=O)[C@H]2CCc3ccccc3[C@H]2N)CC1	621.27	3	4	5.73	0
CHEMBL479725	CID025195345	CN[C@@H](C)C(=O)N[C@H](C(=O)N1CC[C@H]2CC[C@H](NC(=O)C(c3ccccc3)c3ccccc3)[C@H]21)C(C)(C)C	518.7	3	4	3.45	0
CHEMBL1079091	CID046882305	CC(C)(N)Cc1ccc(NS(=O)(=O)c2ccc(NC(=O)Nc3ccc(C(C)(C)C)cc3)cc2)cc1	494.66	4	4	5.71	0
CHEMBL3964273	CID089446819	Nc1ncnc(N2CCC(N)(CNC(=O)c3ccc(F)cc3F)C2)c1-c1cccc(F)c1	442.45	3	6	2.48	1
CHEMBL3944358	CID121493716	NC(=O)c1ccc(NC2CCCCC2N)cc1Nc1cccc2c1OCO2	368.44	4	6	2.94	1
CHEMBL3220602	CID090667204	COc1ccccc1C1N(c2ccc(S(C)(=O)=O)cc2)C(=O)C1(C)C	359.45	0	4	3.21	1
CHEMBL1170448	CID046838190	Cc1c[nH]c2ncnc(N3CC[C@](N)(CNC(=O)c4ccc(F)cc4F)C3)c12	386.41	3	5	1.88	1
CHEMBL577393	CID044606480	CN1CCN(CCNC(=O)[C@@H]2N[C@H](CC(C)(C)C)[C@]3(C(=O)Nc4cc(Cl)ccc43)[C@H]2c2cccc(Cl)c2F)CC1	590.57	3	5	4.25	0
CHEMBL1929438	CID057395918	CC/C(O)=C(\C#N)C(=O)Nc1ccc(-c2ccc(Cl)cc2)c(C(=O)OC)c1	384.82	2	5	4.48	1
CHEMBL385394	CID044418268	Cc1ccc(NC(=O)CC(C)(C)NCC(=O)N2CCC[C@H]2C#N)cc1C	356.47	2	4	2.51	1
CHEMBL471921	CID044565746	CCSc1ccc(NC(=O)c2ccc(C(=N)N(C)C)cc2)c(C(=O)Nc2ccc(Cl)cn2)c1	482.01	3	5	5.24	0
CHEMBL3921536	CID071014456	CC(C)NC(=O)c1c[nH]c2ncc(Nc3ccc(/C=C(\C#N)C(=O)N4CCNCC4)cc3)nc12	458.53	4	7	2.18	1
CHEMBL1223285	CID049865382	CNC(=O)[C@H](NC(=O)c1ccc(-c2cccc(CNC(=O)c3cccc(C)n3)c2)o1)C1CCCCC1	488.59	3	5	4.0	1
CHEMBL3604490	CID122185754	CNc1ncc(O)c(-c2cc(Cl)ccc2NS(=O)(=O)c2ccc(C(C)(C)C)cc2)n1	446.96	3	6	4.64	1
CHEMBL2163950	CID060195573	O=C(NC1CCCCCC1)c1cn2c3c(cccc3c1=O)OCC2c1ccccc1	402.49	1	4	4.44	1
CHEMBL203846	CID011695775	O=C1NC(=O)c2ccc(NC(=O)c3cccc([N+](=O)[O-])c3)cc2C1=O	339.26	2	6	1.3	1
CHEMBL236014	CID044434562	CC(C)C[C@H](N)c1cccc(F)c1N1CCN(C(=O)[C@@H](Cc2ccc(Cl)cc2Cl)NC(=O)CCN)CC1	552.52	3	5	3.9	0
CHEMBL3956394	CID134143977	Fc1ccc2c(c1Cc1ccccc1)CCC1CNCCN21	296.39	1	2	3.14	1
CHEMBL3093611	CID076313695	O=C(O)Cc1cnc(C(=O)c2ccc(NC(=O)C3CC3)cc2)c2ccccc12	374.4	2	4	3.44	1
CHEMBL429142	-	CC(C)CC(=O)c1ccc2c(c1)/C(=C/Nc1ccc(S(N)(=O)=O)cc1)C(=O)N2	399.47	3	5	2.97	1
CHEMBL3262625	CID090656287	Cc1c[nH]c2c(Nc3nc(N[C@@H]4CCCC[C@@H]4N)cc4cc[nH]c(=O)c34)cccc12	402.5	5	5	4.14	1
CHEMBL194785	CID011706010	CCCCC1(CCCC)CS(=O)(=O)c2ccc(N(C)C)cc2[C@@H](c2ccc(C(C)(C)C)cc2)[C@H]1O	499.76	1	4	6.7	0
CHEMBL1081346	CID011280411	CC(C)(C)c1cc(NC(=O)Nc2ccc(NC(=O)c3ccccn3)cc2)no1	379.42	3	5	4.26	1
CHEMBL3923906	CID057510469	O=C(Nc1ccc(C(=O)N2CCC3(CC2)CNC3)cc1)N1Cc2ccc(F)cc2C1	408.48	2	3	3.2	1
CHEMBL204612	CID011574810	COC(=O)c1cc(C(=O)Nc2cccc3c2C(=O)C(=O)NC3=O)cc([N+](=O)[O-])c1	397.3	2	8	1.09	1
CHEMBL549807	CID011326599	C=CCN1CCc2cc(NC(=O)c3ccc4cc(C(=N)N)ccc4c3)ccc2C1	384.48	3	3	3.92	1
CHEMBL3693777	CID053340311	O=C(CCCCCCNC(=O)c1ccc(N(C(=O)c2ccccc2)c2ccccc2)cc1)NO	459.55	3	4	4.85	1
CHEMBL3109328	CID076321223	CCCN(Cc1ccc(NC(=O)Cc2ccc(S(=O)(=O)CC)cc2)cc1)Cc1ccc(C(C)(C)C)cc1	520.74	1	4	6.37	0
CHEMBL459457	-	Cn1c(N(Cc2ccc(C(=O)Nc3nnn[nH]3)cc2)[C@H]2CC[C@H](C(C)(C)C)CC2)nc2ccccc21	486.62	2	7	4.95	1
CHEMBL3977800	CID089784036	CC1(C)CNCCN1c1cnc2cccc(-c3cc4c([nH]3)CCNC4=O)c2n1	376.46	3	5	2.1	1
CHEMBL3699823	CID056967635	Cc1nc2cc(C(=O)N3CCC4(CC3)Cc3cnn(C(C)C)c3C(=O)N4)ccc2[nH]1	406.49	2	5	2.61	1
CHEMBL487437	CID044560570	NC(=O)Nc1sc(-c2ccc(N)cc2)cc1C(=O)N[C@H]1CCCNC1	359.46	5	5	1.97	1
CHEMBL1813522	CID053484091	O=C1NC(=O)c2cc(Oc3ccc4ccccc4c3)ccc21	289.29	1	3	3.52	1
CHEMBL479611	CID024893970	CCSC(=S)SCC(=O)c1cccc(NC(=O)c2ccccc2)c1	375.54	1	5	4.89	1
CHEMBL47113	CID009798336	COc1ccc(C(=O)Nc2c(F)cccc2F)cc1OC1CCCC1	347.36	1	3	4.55	1
CHEMBL3741601	CID127039155	NS(=O)(=O)c1ccc(CCN2C(=O)c3ccc(C(=O)Nc4ccccc4C(=O)O)cc3C2=O)cc1	493.5	3	6	2.12	1
CHEMBL152298	CID044368257	CC(C)(C)C(NC(=O)c1ccc(S(N)(=O)=O)cc1)C(=O)O	314.36	3	4	0.56	1
CHEMBL396782	CID018376669	CN(CCO)Cc1csc(C(=O)Nc2ccc(Cl)cc2C(=O)Nc2ccc(Cl)cc2)c1Cl	512.85	3	5	5.64	0
CHEMBL569555	CID045485421	Cc1coc2c1C(Nc1c(C(N)=O)cnc3ccc(S(=O)(=O)c4ccccc4)cc13)CCC2	461.54	2	6	4.56	1
CHEMBL3667556	CID056847462	CSc1cccc(NC(=O)[C@@H]2CCCN2S(=O)(=O)c2ccc(C(F)(F)F)cc2)c1	444.5	1	4	4.22	1
CHEMBL411050	CID024823588	Cc1ccc(NC(=O)c2cnoc2C)cc1C(=O)Nc1cnc(Nc2ccc(N3CCN(C)CC3)cc2)nc1	526.6	3	9	4.08	0
CHEMBL471458	CID020751605	CCN1CCN=C1c1ccc(C(=O)Nc2ccccc2C(=O)Nc2ccc(Cl)cn2)cc1	447.93	2	5	4.32	1
CHEMBL471340	CID044562440	CNCC(=O)N[C@H](Cc1ccc(Cl)cc1Cl)C(=O)N1CCN(c2ccccc2C(O)CC(C)C)CC1	535.52	3	5	3.67	0
CHEMBL3884291	CID134130570	Cc1c(F)c(N)cc(C(=O)Nc2cc(-c3ccncc3)ccc2N2CCN(C)CC2)c1Cl	453.95	2	5	4.44	1
CHEMBL139566	CID009824313	Cc1cc(N)c2cc(NC(=O)c3ccccc3COc3ccc(O)cc3)ccc2n1	399.45	3	5	4.66	1
CHEMBL3410951	CID118732687	Cc1c(C)c2c(c(C)c1O)CCC(C)(C(=O)NCCNc1c3c(nc4ccccc14)CCCC3)O2	473.62	3	5	5.06	0
CHEMBL1668517	CID053322256	CCCCCn1cc(C(=O)NC2C(C)(C)[C@@H]3CC[C@@]2(C)C3)c(=O)c2cc(-c3ccco3)ccc21	460.62	1	4	6.4	0
CHEMBL3973620	CID122510316	CCCN(CCC(F)(F)F)C(=O)C1=Cc2ccc(C(=O)Nc3cccc(C)c3)cc2N=C(N)C1	472.51	2	4	5.21	0
CHEMBL498266	-	COC(=O)c1ccc2c(c1)NC(=O)/C2=C(\Nc1ccc(N(CCN(C)C)S(C)(=O)=O)cc1)c1ccccc1	534.64	2	7	3.73	0
CHEMBL1596993	CID000202918	COc1ccc(Nc2ccccc2C(=O)O)cc1	243.26	2	3	3.14	1
CHEMBL3909349	CID118873261	Nc1ncc(-c2ncnc3c2CCCC3)nc1C(=O)Nc1ncccc1N1CCC(N)CC1	445.53	3	9	1.97	1
CHEMBL2171028	CID071451671	O=C(O)CCNc1ccccc1C(=O)N1CCC(N2CCC(Oc3ccc(Cl)c(Cl)c3)CC2)CC1	520.46	2	5	5.03	0
CHEMBL1800918	CID044251292	CNC(=O)c1ccc(C)c(-c2ccc3c(c2)NC(=O)C32CCCC2)c1	334.42	2	2	3.79	1
CHEMBL3924694	CID057509838	COC[C@H](C)NC(=O)c1ccc(NC(=O)N2Cc3ccccc3C2)cc1	353.42	2	3	3.0	1
CHEMBL3896329	CID069090765	CC(=O)Nc1cccc(-c2cc(C(C)Cc3n[nH]c(=O)c4c3CCCC4)ccc2F)c1	419.5	2	3	4.76	1
CHEMBL1213673	CID049863565	Cc1[nH]c(C(C)(C)C)cc1C(=O)NCCCN1CCN(c2cccc(Cl)c2Cl)CC1.Cl	487.9	2	3	5.29	0
CHEMBL3910502	CID060207777	Nc1ccccc1NC(=O)CCCCCNC(=O)c1cc(-c2ccccc2)n[nH]1	391.48	4	4	3.59	1
CHEMBL236520	CID044433295	CC(C)C[C@H](NC(=O)CCN)c1cc(F)ccc1N1CCN(C(=O)[C@@H](Cc2ccc(Cl)cc2Cl)N2CCCC2=O)CC1	620.6	2	5	4.57	0
CHEMBL3673101	CID071475941	Nc1ccc(F)cc1NC(=O)c1ccc(CNC(=O)c2cc3ccccc3o2)cc1	403.41	3	4	4.34	1
CHEMBL1084042	CID024937889	CNCCC(C)N1c2ccccc2N(c2ccccc2F)S1(=O)=O	349.43	1	3	3.03	1
CHEMBL193813	CID044403034	CC(C)C[C@H](NC(c1ccc(Br)cc1)c1ccc(S(C)(=O)=O)cc1)C(=O)NCC#N	492.44	2	5	3.59	1
CHEMBL490407	CID025069339	CC(C)(C)c1ccc(Nc2noc3c(C(=O)Nc4cncnc4)c(Cl)ccc23)cc1	421.89	2	6	5.56	0
CHEMBL2018402	CID011283842	CCC[C@H](O)[C@H](CNCc1ccc(C)cc1C)NC(=O)CC(=O)Nc1cc(NCC)cc(C(F)(F)F)c1	522.61	5	5	4.52	0
CHEMBL427860	CID023635235	Cc1ccc(N2CCN(C(=O)[C@H](C)Cc3ccc(Cl)cc3)CC2)c([C@@H](NC(=O)CCN(C)C)C(C)C)c1	527.15	1	4	4.94	0
CHEMBL1733170	CID002450527	N#CCC(=O)Nc1ccc(C(=O)Nc2cccnc2)cc1	280.29	2	4	2.19	1
CHEMBL314069	CID044322217	CC(C)(C)c1ccc(-c2ccc(C(F)(F)F)cc2NC(=O)[C@H]2CCC3C4CNC5=CC(=O)CC[C@]5(C)C4CC[C@@]32C)cc1	592.75	2	3	8.52	0
CHEMBL3908484	CID011855325	CC(C)(C)c1ccc(N2C(=O)CC[C@@H]2COCc2ccc(C(=O)O)s2)cc1	387.5	1	4	4.46	1
CHEMBL3641234	CID068039407	Cc1ccc(NC(=O)c2cccc(C(C)(C)C#N)c2)cc1Nc1ncnc2cnc(N3CC[C@@H](F)C3)nc12	510.58	2	8	5.07	0
CHEMBL3957650	CID042643645	NS(=O)(=O)c1ccccc1NS(=O)(=O)CCc1ccc(C2CCCC2)cc1	408.55	2	4	2.98	1
CHEMBL260085	CID010185995	COc1cc(Cl)cc(C(=O)Nc2ccc(Cl)cn2)c1NC(=O)c1ccc(N2CCCCC2=O)cc1	513.38	2	5	5.42	0
CHEMBL3929477	CID071516587	Nc1ncnc(N2CCC(N)(CNC(=O)c3ccc(F)cc3F)C2)c1-c1ccc(F)cc1	442.45	3	6	2.48	1
CHEMBL1554077	CID004371531	CCC1CCc2nc3sc(C(=O)Nc4ccc(C)cc4)c(N)c3cc2C1	365.5	2	4	4.95	1
CHEMBL377121	CID044411611	CCCCN(C)C(=O)[C@@H](NC(=O)c1ccc2c(c1)CCN2C(=O)c1ccccc1-c1ccc(C(F)(F)F)cc1)c1ccccc1	613.68	1	3	7.3	0
CHEMBL3986968	CID057510164	O=C(NCC1CCCCO1)c1ccc(NC(=O)N2Cc3ccncc3C2)cc1	380.45	2	4	2.93	1
CHEMBL3593901	CID002306524	O=C1Nc2ccccc2/C1=C/C=C/c1ccccc1	247.3	1	1	3.74	1
CHEMBL3622670	CID122191954	CC(C)NC/C=C/C(=O)Nc1cc2c(Nc3ccc(F)c(Cl)c3)ncnc2cc1O[C@H]1CCOC1	499.97	3	7	4.83	1
CHEMBL3923648	CID122510283	CCCN(CCC)C(=O)C1=Cc2ccc(C(=O)Nc3ccc(CCCN)cc3)cc2N=C(N)C1	461.61	3	5	4.25	1
CHEMBL3220501	CID090667144	NC(=O)c1ccccc1Nc1nc(Nc2ccc(Cl)cc2)ncc1Cl	374.23	3	5	4.37	1
CHEMBL3915422	CID122510273	CCCN(CCC)C(=O)C1=Cc2ccc(C(=O)Nc3ccncc3)cc2N=C(N)C1	405.5	2	5	3.76	1
CHEMBL23170	CID009818233	CS(=O)(=O)c1ccc(C2=C(c3ccccc3)C(=O)CC2)cc1	312.39	0	3	3.36	1
CHEMBL3288976	CID086342358	O=C1CCc2cc(Nc3ccc(C(F)(F)F)cc3)ccc2N1	306.29	2	2	4.33	1
CHEMBL3680837	CID071059715	CC(C)(C)c1ccc(-c2ccc(NCc3ccc(Cl)cc3-c3ccc(C(=O)NCCC(=O)O)nc3)cc2Cl)cc1	576.52	3	4	7.84	0
CHEMBL3943561	CID089793635	Cc1nc2cccc(-c3cc4c([nH]3)CCNC4=O)c2nc1NC1CCN(C(=O)OC(C)(C)C)CC1	476.58	3	6	4.03	1
CHEMBL234993	CID044433382	CC(C)C[C@H](N)c1cc(C(F)(F)F)ccc1N1CCN(C(=O)[C@@H]2CN(C(=O)CN)C[C@H]2c2ccc(Cl)cc2)CC1	580.1	2	5	4.25	0
CHEMBL498545	CID044592658	CC(C)CNC(=O)c1ccc(-c2ccc(C(O)CO)cc2C(=O)Nc2ccc(C(=N)N)cc2)c(C(=O)O)c1	518.57	7	6	3.0	0
CHEMBL3290122	CID090644804	Cc1ccc(NC(=O)c2cccc(C(F)(F)F)c2)cc1C(=O)Nc1cnc(Nc2ccc(N)cc2)nc1	506.49	4	6	5.63	0
CHEMBL3680802	CID067980751	CN1CCc2ccc(NC(=O)c3cccc(CNC(=O)N4CCc5c(C#N)cccc54)c3)cc2C1	465.56	2	4	4.07	1
CHEMBL3652000	CID046178460	Nc1ccc(C2CCCCC2)nc1C(=O)Nc1cnccc1[C@@H]1CCC[C@H](N)C1	393.54	3	5	4.34	1
CHEMBL2403551	CID059401765	Cc1cc(N2CC[C@@H](N3CCC[C@H]3C)C2)ccc1NC(=O)c1cc(F)ccc1C	395.52	1	3	4.76	1
CHEMBL237970	CID044433621	Nc1ccccc1NC(=O)c1ccc(N2CC3CC2CN3)nc1	309.37	3	5	1.47	1
CHEMBL60579	CID011798825	COc1ccc(S(=O)(=O)N2Cc3cc(NC(=O)OC(C)(C)C)ccc3C[C@@H]2C(=O)NO)cc1	477.54	3	7	2.66	1
CHEMBL231333	CID044425700	CCCCc1ccc(S(=O)(=O)Nc2ccc3c(c2)CN(C)CC3)cc1	358.51	1	3	3.82	1
CHEMBL280140	CID044274836	CC1(C)CCC(C)(C)c2cc(C(=C3CC3)c3ccc(C(=O)O)cc3)ccc21	360.5	1	1	6.33	0
CHEMBL1088176	CID025182766	Cc1cc(S(N)(=O)=O)ccc1NC(=O)c1cc(N(C)C2CCCCC2)ncn1	403.51	2	6	2.45	1
CHEMBL3739808	CID127037678	O=C(c1ccccc1)c1ccc2oc(=O)n(C(=O)NCCCCc3ccccc3)c2c1	414.46	1	5	4.41	1
CHEMBL34306	CID044284163	Cc1ccc(NC(=O)c2ccccc2)c(=O)n1CC(=O)NCC1CCN(C(=N)N)CC1	424.51	4	5	1.13	1
CHEMBL3685537	CID058548267	COCC(C)(C)CNC(=O)c1ccncc1NC(=O)c1nc(C2CC2)cnc1Nc1cncnc1	476.54	3	9	2.94	1
CHEMBL368676	CID022596430	Nc1ccc(NC(=O)c2ccc(-c3ccccc3S(N)(=O)=O)cc2)c(C(=O)Nc2ccc(Br)cn2)c1	566.44	4	6	4.25	0
CHEMBL2392910	CID071603238	Cc1nc(-c2ccc(N(C)C)cn2)nc(NC[C@H](NC(=O)CCCN2CCNCC2)c2ccccc2)c1Cl	537.11	3	8	3.52	0
CHEMBL3955900	CID057509850	O=C(NC1CC1)c1ccc(NC(=O)N2Cc3ccccc3C2)cc1	321.38	2	2	3.13	1
CHEMBL3908032	CID071516737	NC(=O)c1c(N)ncnc1N1CCC(c2nc(-c3ccc(F)c(C(F)(F)F)c3)cn2C2CCNC2)CC1	518.52	3	8	3.1	0
CHEMBL367451	CID044385447	CN1CCCN(c2ccccc2-c2ccc(C(=O)Nc3ccc(Cl)cc3C(=O)Nc3ccc(Cl)cn3)cc2)CC1	574.51	2	5	6.7	0
CHEMBL208903	CID011555685	O=C(Nc1cc(-c2ccccc2)ccc1N1CCN(CC[C@@H](O)c2ccccc2)CC1)c1cccc2ccccc12	541.7	2	4	7.0	0
CHEMBL3287735	CID068210102	CC[C@H](C)n1cc(C)c2c(C(=O)NCc3c(C)cc(C)[nH]c3=O)cc(-c3ccc(N4CCNCC4)nc3)cc21	526.69	3	6	4.63	0
CHEMBL391527	CID044432490	O=C(N[C@@H]1CCCC[C@@H]1NC(=O)c1ccc(Cl)s1)c1ccc(-n2ccccc2=O)cc1	455.97	2	5	4.02	1
CHEMBL1223657	CID049865623	CC(C)c1ccc(S(=O)(=O)Nc2ccc(C34CNCC3C4)cc2)cc1	356.49	2	3	3.47	1
CHEMBL2333130	CID071061365	CS(=O)(=O)c1ccc(-c2ccc3c(NCC4CC4)c(C(N)=O)nnc3c2)cc1	396.47	2	6	2.62	1
CHEMBL3958385	-	CC(C)CN(Cc1ccc(N[C@H]2CC[C@@H](O)CC2)cc1)S(=O)(=O)Cc1ccccc1	430.61	2	4	4.39	1
CHEMBL309021	CID010068933	COc1ccc(C(=O)Nc2ccc(-c3ccncc3)cc2)cc1CCCN(C)C	389.5	1	4	4.5	1
CHEMBL207255	CID044176187	O=C(O)CCNC(=O)[C@H](c1ccc(Cl)cc1)N1C(=O)c2cc(I)ccc2NC(=O)[C@@H]1c1ccc(Cl)cc1	652.27	3	4	5.07	0
CHEMBL3921837	CID057510777	CC(C)(C)CCNC(=O)c1ccc(NC(=O)N2Cc3cccnc3C2)cc1	366.47	2	3	3.8	1
CHEMBL254660	CID024755391	CCCNC(=O)c1cn2ncnc(Nc3cc(NC(=O)OCC)ccc3C)c2c1C	410.48	3	7	3.8	1
CHEMBL1079246	CID046882972	CNC(=O)CCC1(c2ccccc2)CCCN(C(=O)Nc2ccc(Cl)cc2)C1	399.92	2	2	4.43	1
CHEMBL3805749	CID059577355	CN1CCN(c2ccc(C(=O)Nc3n[nH]c4ccc(Cc5cc(F)cc(F)c5)cc34)c(NCCO)c2)CC1	520.58	4	6	3.84	0
CHEMBL3946098	CID045138933	CN(C)c1cccc(C(=O)NCCCCCC(=O)Nc2ccccc2N)c1	368.48	3	4	3.26	1
CHEMBL126946	CID010499145	CCN(CC)C(=O)c1ccc(C(=C2CCNCC2)c2ccc(F)cc2)cc1	366.48	1	2	4.49	1
CHEMBL2403624	CID073347519	CC(C)[C@H](NC(=O)c1ncc(-c2ccc(NC(=O)c3ccc(C(C)(C)C)cc3)cc2)s1)C(=O)O	479.6	3	5	5.2	0
CHEMBL519796	CID044571481	Cc1cc(C)c(NC(=O)Nc2cc3ccccc3cc2C(=O)NC(C(=O)O)C2CCC(F)(F)CC2)c(C)c1	523.58	4	3	6.42	0
CHEMBL368023	CID044391382	CC(NC1CCCNC1)c1ccccc1N1CCN(C(=O)[C@@H](Cc2ccc(Cl)cc2)NC(=O)C2(N)CCc3ccccc3C2)CC1	643.28	4	6	4.01	0
CHEMBL486234	CID011236402	NC(=O)Nc1sc(-c2ccc(C(=O)N3CCCCC3)cc2)cc1C(=O)N[C@H]1CCCNC1	455.58	4	5	3.01	1
CHEMBL3770322	CID118626392	CCOc1ccc(C(C)=O)cc1NC(=O)c1cc(COC2CCCCO2)cc(C(=O)O)c1	441.48	2	6	4.28	1
CHEMBL185551	CID011377529	CN(C)CCCN(CCCN(C)C)C(=O)CCNS(=O)(=O)c1ccc(NCC(c2ccccc2)c2ccccc2)c(C(=O)N2CCOCC2)c1	706.95	2	8	3.8	0
CHEMBL2070708	CID070697196	Cl.NC(=O)Nc1cc(-c2cccc(F)c2F)sc1C(=O)N[C@H]1CCCNC1	416.88	4	4	3.09	1
CHEMBL3682365	CID089646738	CN1C(=O)CCc2ccc(NC(=O)N[C@@H]3CC(C)(C)Oc4cc(Cl)ccc43)cc21	413.91	2	3	4.67	1
CHEMBL1271965	-	CCNC(=O)c1ccc2c(c1)NC(=O)/C2=C\Nc1ccc(N(CCCN(C)C)C(C)=O)cc1	449.56	3	5	3.15	1
CHEMBL461365	CID044561919	O=C(Nc1ccc(Cl)c(C(=O)Nc2cccnc2)c1)c1ccc(Cl)c(Cl)c1	420.68	2	3	5.55	0
CHEMBL257967	CID044449406	O=C(Nc1ccccc1C(=O)Nc1cccc(Cl)c1)c1ccc(-n2ccccc2=O)cc1	443.89	2	4	5.0	0
CHEMBL1642884	CID053322083	Cl.O=S(=O)(c1ccc(F)cc1)c1n[nH]c2ccc(NC3CCNCC3)cc12	410.9	3	5	3.12	1
CHEMBL3617549	CID009798021	CN1CCC(C(=O)c2cccc(NC(=O)c3ccc(F)cc3)c2)CC1	340.4	1	3	3.6	1
CHEMBL1442422	CID000009419	CN(C)CCN1C(=O)c2ccccc2N(C)c2ccccc21	295.39	0	3	2.98	1
CHEMBL247030	CID044442393	COCCCNC(=O)c1cc(CNc2ccccc2C(=O)Nc2ccc3c(c2)OC(F)(F)O3)ccn1	498.49	3	7	4.03	1
CHEMBL142731	CID010961434	COC(=O)N[C@@H]1Cc2ccc(NC(=O)c3ccccc3-c3ccc(C(F)(F)F)cc3)cc2C1	454.45	2	3	5.45	0
CHEMBL3912367	CID129626165	CC(C)(C)NC(=O)C1CCN(Cc2cccc(NC(=O)Cc3ccc(F)cc3Cl)c2)C1	445.97	2	3	4.4	1
CHEMBL3931771	CID089944813	Cc1c(C(=O)Nc2cccc(C(F)(F)F)c2)cc(C(C)(C)C)n1CC(C)(C)CN1CCNCC1	478.6	2	4	5.3	0
CHEMBL1828805	CID054752945	CCCCCn1cc(C(=O)Nc2cccc3ccccc23)c2ccccc21	356.47	1	2	6.24	0
CHEMBL362379	CID044391702	CC1=C2CCc3cc(C(=O)Oc4ccc(C(N)=O)cc4)ccc3N2CCC1=O	376.41	1	5	3.0	1
CHEMBL3701006	-	CCN(c1cc(-c2ccc(CN3CCCN(C)CC3)cc2)cc(C(=O)NCc2c(C)cc(C)[nH]c2=O)c1C)[C@H]1CC[C@H](N(C)C)CC1	640.92	2	6	5.73	0
CHEMBL2037201	CID068032650	O=C1Nc2ccc(Cl)cc2/C1=C\c1ccc(-c2cccc(C(=O)N3CCCNCC3)c2)o1	447.92	2	4	4.53	1
CHEMBL3645482	CID015951410	CCNC1CCC(c2c[nH]c3ccc(/N=C(\N)c4cccs4)cc23)CC1	366.53	3	3	4.9	1
CHEMBL236253	CID044434330	Cc1cc(O)cc(C)c1C[C@H](N)C(=O)NCCc1nc(C)c(C)[nH]c1=O	358.44	4	5	0.94	1
CHEMBL2047888	CID057386563	CC(C)(C)c1cccc(CN[C@H]2CS(=O)(=O)C[C@@H](Cc3ccc(N)c(F)c3)[C@@H]2O)c1	434.58	3	5	2.81	1
CHEMBL3675515	CID066762437	C[C@@H](Nc1ncnc2c(C(N)=O)cccc12)c1cccc(NC(=O)c2ccc3c(c2)OCCO3)c1	469.5	3	7	3.93	1
CHEMBL397271	CID044580645	N[C@@H](CCC(=O)NCCNc1c2c(nc3ccccc13)CCCC2)C(=O)NCCNc1c2c(nc3ccccc13)CCCC2	593.78	5	7	4.4	0
CHEMBL3577114	CID122177477	CNc1cc2c(cn1)cc(-c1ccc(F)c(NC(=O)Nc3cc(C(C)(C)C)no3)c1)c(=O)n2[C@H]1CCOC1	520.57	3	8	5.14	0
CHEMBL510737	CID044586541	CCCN(CCC)C(=O)c1cc(C)cc(C(=O)N[C@@H](Cc2cc(F)cc(F)c2)[C@H](O)[C@H]2CN(c3ccccc3)CCN2)c1	592.73	3	5	4.72	0
CHEMBL505189	CID022336150	CC(C)CNC(=O)c1ccc(-c2ccc(-c3cccs3)cc2C(=O)Nc2ccc(C(=N)N)cc2)c(C(=O)O)c1	540.65	5	5	5.7	0
CHEMBL203480	CID011200735	Cc1cccc(C(=O)N[C@@H](CC(C)C)C(=O)NCCN2CCc3cc(F)ccc32)c1	411.52	2	3	3.46	1
CHEMBL2333113	CID071618473	C[C@@H](Nc1c(C(N)=O)nnc2cc(-c3ccncc3)ccc12)C1CC1	333.4	2	5	3.0	1
CHEMBL3964944	CID069043490	Cc1ccc(C(=O)Nc2cccc(Cc3n[nH]c(=O)c4c3CCCC4)c2)cc1F	391.45	2	3	3.94	1
CHEMBL3264640	CID090656827	Cc1ccc(-c2nn(C(C)C)cc2C(=O)Nc2ccc(C)c(S(=O)(=O)N3CCOCC3)c2)cc1	482.61	1	6	4.02	1
CHEMBL3938095	CID057510744	CC(C)CNC(=O)c1ccc(NC(=O)N2Cc3ccc(F)cc3C2)cc1	355.41	2	2	3.76	1
CHEMBL3586722	CID122180560	Cc1cc2c(-c3cccc4[nH]ncc34)cnc(NC3CCNCC3)c2[nH]c1=O	374.45	4	5	2.94	1
CHEMBL508285	CID044562559	CCC(O)(CC)c1ccccc1N1CCN(C(=O)[C@@H](Cc2ccc(Cl)cc2Cl)NC(=O)CCN)CC1	535.52	3	5	3.73	0
CHEMBL3218831	CID090665965	CC(C)(C)CNC(=O)C[C@H](NC(=O)CCc1ccccc1)C(=O)N[C@@H](CCc1ccccc1)C(=O)NCc1ccccc1Cl	619.21	4	4	4.74	0
CHEMBL84681	CID044321592	C/C(=C/c1ccc(C(=O)O)cc1)c1ccc2c(c1)C1CCC2C1	304.39	1	1	5.31	0
CHEMBL1084064	CID046237041	CCCC(C(=O)Nc1ccc(S(N)(=O)=O)cc1)C(C)C	298.41	2	3	2.34	1
CHEMBL409023	CID024752865	Nc1ccc(NC(=O)c2ccc(C(F)(F)F)cc2)nc1	281.24	2	3	2.93	1
CHEMBL473475	CID025218558	Nc1ccc(-c2cccc(F)c2)cc1NC(=O)c1ccc(CN2CCC3(CCCN3)CC2)cc1	458.58	3	4	5.05	0
CHEMBL3909801	CID045138193	CCNc1ccc(C(=O)NCCCCCC(=O)Nc2ccccc2N)cc1	368.48	4	4	3.63	1
CHEMBL272902	CID024823426	Cc1ccc(C(=O)Nc2cccc(C(F)(F)F)c2)cc1C(=O)Nc1cnc(N)nc1	415.38	3	5	3.89	1
CHEMBL366358	CID044385772	CN(Cc1ccc(C(=O)Nc2ccc(Cl)cc2C(=O)Nc2ccc(Cl)cn2)cc1)C1=NCCO1	498.37	2	6	4.71	1
CHEMBL3961363	CID057510306	CN1CCC(CNC(=O)c2ccc(NC(=O)N3Cc4ccccc4C3)cc2)C1	378.48	2	3	2.92	1
CHEMBL3648064	CID011698146	Cc1cccc(C)c1-c1cc(C)c2nc(Nc3cccc(C(=O)NC4CCNC4)c3)nnc2c1	452.56	3	6	4.45	1
CHEMBL2018386	CID010281316	CCC[C@H](O)[C@H](CNCc1ccc(C)cc1C)NC(=O)CNC(=O)c1cc(C(F)(F)F)ccc1NC(=O)NCC	565.64	6	5	3.63	0
CHEMBL3662883	CID059508140	C[C@H]1CN2CCC[C@H]2CN1C(=O)N1Cc2c(NC(=O)c3ccc4cnccc4n3)n[nH]c2C1(C)C	474.57	2	6	2.94	1
CHEMBL3357139	CID039888551	CC(C)(C)c1ccc(NC(=O)c2c[nH]c3ccccc3c2=O)cc1	320.39	2	2	4.08	1
CHEMBL136644	CID010831068	C=CCNc1ccc(C(=O)N2CCCCc3ccccc32)c(Cl)c1	340.85	1	2	4.92	1
CHEMBL218038	CID044419101	CN(C)C(=N)c1ccc(C(=O)Nc2ccc(Cl)cc2C(=O)Nc2ccc(Cl)cn2)c(N2CCCC(C(=O)O)C2)c1	583.48	4	6	5.08	0
CHEMBL261848	CID004375060	CCCCCCCCCc1ccc(C(=O)Nc2cnc3ccccc3c2)cc1	374.53	1	2	6.78	0
CHEMBL241225	CID044436771	COc1ccccc1NC1CCN(CCCCNC(=O)c2ccc3ccccc3c2)CC1	431.58	2	4	4.93	1
CHEMBL3621514	CID046833813	Cc1c(N)cccc1-c1ccc(C(N)=O)c2[nH]c3cc(C(=O)N4CCN(C)CC4)ccc3c12	441.54	3	4	3.37	1
CHEMBL203971	CID011559154	O=C1NC(=O)c2cccc(NC(=O)c3cccc([N+](=O)[O-])c3)c2C1=O	339.26	2	6	1.3	1
CHEMBL610255	CID011154032	O=S(=O)(Nc1ccc2[nH]cc(C[C@H]3CCCN3)c2c1)c1ccc(F)cc1Cl	407.9	3	3	4.06	1
CHEMBL3647475	CID057698309	CC(=O)n1ccc2cc(NC(=O)c3cc4c(C)nn(C5CCCCC5)c4s3)ccc21	420.54	1	6	5.78	0
CHEMBL484534	CID025263351	Cc1cccc(S(=O)(=O)Oc2cccc(C3CCNCC3)c2C)c1	345.46	1	4	3.54	1
CHEMBL3922161	CID118035376	NC(=O)C12CC3CC(C1)C(NC(=O)C1(CNC(=O)N4CCCc5ccccc54)CC1)C(C3)C2	450.58	3	3	2.73	1
CHEMBL42934	CID044289875	CCCCc1ccc(S(=O)(=O)N[C@@H]2c3cc(NC(=O)c4cccc(OC)c4)ccc3CC[C@H]2O)cc1	508.64	3	5	4.62	0
CHEMBL3666518	CID070872231	Cc1ccc(C(=O)N2CCC(F)(c3ccc(C#N)cc3)CC2)cc1NC(=O)c1cnc(N2CCC2)nc1	498.56	1	6	4.22	1
CHEMBL1078027	CID046883364	CC(C)(C)c1cc(NC(=O)Nc2ccc(NC(=O)c3cccnc3)cc2)no1	379.42	3	5	4.26	1
CHEMBL430215	CID023648694	CC(C)(C)c1ccc(S(=O)(=O)N2CCCN(c3ncccc3C(F)(F)F)CC2)cc1	441.52	0	4	4.3	1
CHEMBL381544	CID000669716	CC(C)(C)c1ccc(C(=O)NCc2ccc(S(N)(=O)=O)cc2)cc1	346.45	2	3	2.56	1
CHEMBL2036270	-	CCN[C@H]1CC[C@@H](c2c[nH]c3ccc(NC(=N)c4cccs4)cc32)CC1.Cl	403.0	4	3	5.72	0
-	CID076850157	O=C(C(C)C)Nc1ccc(c(c1)C(=O)N[C@@H](c1ccccc1)C)N(C)C	353.47	2	3	3.84	1
CHEMBL342733	CID018376940	Cc1ccc(NC(=O)c2sc3ccccc3c2Cl)c(C(=O)Nc2cccnc2)c1	421.91	2	4	5.76	0
CHEMBL247621	CID044442586	Cc1ccc(CNC[C@H](NC(=O)CNC(=O)c2cc(N)cc(C(F)(F)F)c2)C(=O)NC(C)(C)C)c(C)c1	521.58	5	5	2.82	0
CHEMBL402043	CID024180493	CC(C)C[C@H](NC(=O)CCN)c1cc(C(F)(F)F)ccc1N1CCN(C(=O)[C@@H]2CN(C(C)C)C[C@H]2c2ccc(Cl)cc2)CC1	636.2	2	5	5.68	0
CHEMBL3976541	CID118873184	Nc1ncc(-c2cccc(N3CCOCC3)n2)nc1C(=O)Nc1ncccc1N1CCC(N)CC1	475.56	3	10	1.53	1
CHEMBL1257892	CID052946836	CC(=O)N[C@@H](Cc1cc(F)cc(F)c1)[C@H](O)CNC1(c2cc(N)cc(C(C)(C)C)c2)CCCCC1	487.64	4	4	4.7	1
CHEMBL3357136	CID024858212	CC(C)(C)c1ccc(NC(=O)c2c[nH]c3ccccc3c2=O)cc1CO	350.42	3	3	3.57	1
CHEMBL217987	CID044419331	CC(=O)c1cc(NC(=O)NCCC[C@H]2C[C@H](Cc3ccc(F)cc3)CCN2)cc(C(C)=O)c1	453.56	3	4	4.74	1
CHEMBL3685197	CID071115028	Cc1ccccc1-c1ccc2cnc(NC(=O)C3CC3)cc2c1	302.38	1	2	4.56	1
CHEMBL239808	CID044439697	CCc1ccc(S(=O)(=O)N[C@@H]2c3cc(NC(=O)c4cccc(OC)c4)ccc3CCC[C@H]2O)cc1	494.61	3	5	4.23	1
CHEMBL1642655	CID024944925	CC(C)(C)c1ccc(C(=O)Nc2cn3cc(-n4ccnc4)ccc3n2)cc1	359.43	1	5	4.07	1
CHEMBL2417892	CID072164202	COc1ccc(-c2ccc(C(=O)NCC(C)(C)C)cc2C(=O)O)c(C(=O)Nc2cccc(C(N)=O)c2)n1	504.54	4	6	3.58	0
CHEMBL372033	CID010182052	Cc1c(S(=O)(=O)n2cc(C3CCCNC3)c3ccccc32)sc2ccc(Cl)cc12	445.01	1	5	5.52	0
CHEMBL3700344	CID071471125	COc1cc2ncnc(Nc3ccc(C(=O)Nc4cc(-c5cccs5)ccc4N)cc3)c2cc1OC	497.58	3	8	5.95	0
CHEMBL85892	CID010049361	O=C(c1ccccc1)N(c1ccc(Br)cc1)C1CCN(Cc2ccccc2)CC1	449.39	0	2	5.76	0
CHEMBL3960965	CID057510800	CC(NC(=O)c1ccc(NC(=O)N2Cc3cccnc3C2)cc1)C1(C)CC1	364.45	2	3	3.55	1
CHEMBL481009	CID044571218	CSc1ccc(C(=O)NC2CC(N)CCC2NC(=O)CNC(=O)c2cc(C(F)(F)F)ccc2N)cc1	523.58	5	6	2.53	0
CHEMBL185035	CID011786860	CC(N[C@H]1CCNC1)c1ccccc1N1CCN(C(=O)[C@@H](Cc2ccc(Cl)cc2)NC(=O)[C@H]2Cc3ccccc3CN2)CC1	615.22	4	6	3.44	0
CHEMBL354541	CID009853053	O=C(NC1CCN(CCCCC2(C(=O)NCC(F)(F)F)c3ccccc3-c3ccccc32)CC1)c1ccccc1-c1ccc(C(F)(F)F)cc1	693.73	2	3	8.38	0
CHEMBL3685294	CID066763765	COc1ccc(C(=O)Nc2cccc(C(CCN3CCCCC3)Nc3ncnc4c(C(N)=O)cccc34)c2)cc1	538.65	3	7	5.02	0
CHEMBL385054	CID044416495	COc1cc(NC(=O)c2ccc(C3CCCCC3)cc2)ccc1OC[C@H]1CCCN1C	422.57	1	4	5.47	0
CHEMBL3699909	CID091938000	CC(C)(C)n1cc2c(n1)C(=O)NC1(CCN(C(=O)c3ccc4cc(N)ncc4c3)CC1)C2	432.53	2	6	2.73	1
CHEMBL3692204	CID060164912	NC(=O)Cc1cccnc1CCc1nc(Nc2ccc(C3CCCNC3)cc2)ncc1C(F)(F)F	484.53	3	6	3.91	1
CHEMBL3652073	-	Cc1cc(NC[C@H]2CC[C@H](NC(=O)c3cc(Cl)cnc3C)CC2)ncc1F	390.89	2	4	4.29	1
CHEMBL51314	CID009926586	CC(C)(C)C(=O)Nc1ccc2c(c1)C(=O)C(=O)c1ccccc1-2	307.35	1	3	3.72	1
CHEMBL418570	CID010091429	CC1(C)CCC(C)(C)c2cc(-c3cccc(-c4ccc(C(=O)O)cc4)c3)ccc21	384.52	1	1	7.07	0
CHEMBL112778	CID015109753	CC[C@H](C)[C@H](NC(=O)[C@@H](C[C@H](O)[C@H](CC(C)C)NC(=O)CCC(=O)[C@H](Cc1ccccc1)NC(=O)OC(C)(C)C)C(C)C)C(=O)NCc1cnc(C)nc1N	768.01	6	10	4.55	0
CHEMBL3941979	CID089783892	CC(=O)Nc1nc2c(-c3cc4c([nH]3)CCNC4=O)cccc2nc1C	335.37	3	4	2.18	1
CHEMBL3924747	CID057510444	O=C(Nc1ccc(C(=O)N2CC3(CCNC3)C2)cc1)N1Cc2ccccc2C1	376.46	2	3	2.67	1
CHEMBL3702602	CID071722076	CC(C)c1cccc(NC(=O)c2cccc(N3CCc4nc(N)ncc4C3)c2)c1	387.49	2	5	4.0	1
CHEMBL1818338	CID053466534	CC(C)CNCc1ccc(-c2ccccc2S(=O)(=O)NC(C)C)cc1	360.52	2	3	3.79	1
CHEMBL461574	CID023630124	Cc1ncc(NC(=O)c2cc(NC(=O)c3cccc(C(F)(F)F)c3)ccc2C)s1	419.43	2	4	5.28	0
CHEMBL497304	CID044587305	Cc1ccc2c(=O)c(C(=O)NC3CCCCC3)cn(Cc3ccc(F)cc3)c2n1	393.46	1	4	3.95	1
CHEMBL3913658	CID057509842	O=C(Nc1ccc(C(=O)N2CCC(F)(F)C2)cc1)N1Cc2ccccc2C1	371.39	1	2	3.72	1
CHEMBL3604489	CID122185753	CC(C)(C)c1ccc(S(=O)(=O)Nc2ccc(Cl)cc2-c2nc(N)ncc2O)cc1	432.93	3	6	4.18	1
CHEMBL3263634	CID090656053	Cc1c(NC(=O)c2ccc(C(C)(C)C)cc2)cccc1-c1nc(Nc2ccc(C(=O)N3CCN(C)CC3)cc2)c2ncn(C)c2n1	616.77	2	8	6.02	0
CHEMBL262904	CID009806521	C/N=C(/Nc1ccc(O)cc1)NC1CCc2ccccc2N(Cc2cccc(NC(=O)NC(C)C)c2)C1=O	514.63	5	4	4.46	0
CHEMBL135099	CID044354527	C[C@@H](c1c[nH]c2ccccc12)C(NC(=O)C1CCCN(Cc2ccc3ccccc3c2)C1)C(=O)N[C@@H](CCCCN)C(=O)OC(C)(C)C	653.87	4	6	5.78	0
CHEMBL513351	CID044577989	COc1ccc(C(C)C(F)(F)F)cc1CN[C@H]1CCCN[C@H]1c1ccccc1	392.47	2	3	4.94	1
CHEMBL2419598	CID056968002	CNc1ccc2ccc(C(=O)N3CCC4(CC3)Cc3cn(C(C)(C)C)nc3C(=O)N4)cc2n1	446.56	2	6	3.19	1
CHEMBL3927918	CID067479159	Cc1ccccc1C(=O)Nc1ccc([C@H]2CCC(N3CCC[C@@H]3C)C2)cc1	362.52	1	2	5.37	0
CHEMBL3966033	CID057510204	CCCNC(=O)c1ccc(NC(=O)N2Cc3ccc(OC)cc3C2)cc1	353.42	2	3	3.38	1
CHEMBL523251	CID044188281	C=C(CO)c1ccc(-c2ccc(C(=O)NCC(C)C)cc2C(=O)O)c(C(=O)Nc2ccc(C(=N)N)cc2)c1	514.58	6	5	3.98	0
CHEMBL462132	CID023630127	Cc1ncc(NC(=O)c2cc(NC(=O)c3cccc(C(F)(F)F)c3)ccc2Cl)s1	439.85	2	4	5.63	0
CHEMBL477834	CID010427851	COc1ccc2cc(-c3cccc(CN)c3)cc(CCNC(C)=O)c2c1	348.45	2	3	3.65	1
CHEMBL3968569	CID134151118	CN(C)Cc1ccc(CNC(=O)CCCCCN2CCN(c3ccccc3-c3ccccc3)CC2)cc1	498.72	1	4	5.41	0
CHEMBL1079292	CID046882951	NC(=O)CCC1(c2ccccc2)CCCN(C(=O)Nc2ccc(Cl)cc2)C1	385.9	2	2	4.17	1
CHEMBL3945898	CID060207695	CNc1ccc(C(=O)NCCCCCC(=O)Nc2ccccc2N)cc1	354.45	4	4	3.24	1
CHEMBL3891628	CID060207660	CC(C)c1ccc(C(=O)NCCCCCC(=O)Nc2ccccc2N)cc1	367.49	3	3	4.32	1
CHEMBL159233	CID010666255	CCCCCCCCCC[C@H]1C(=O)N[C@H](CO)Cc2ccccc2N1C	360.54	2	3	4.06	1
CHEMBL3690029	CID058548190	CC(C)(O)CNC(=O)c1ccc(F)cc1NC(=O)c1nc(C2CC2)cnc1Nc1cncnc1	465.49	4	8	2.78	1
CHEMBL271725	CID044453368	Cc1ccc(CN2CC[C@@H](NC(=O)CNC(=O)c3cc(C(F)(F)F)ccc3N)C2)cc1N	449.48	4	5	2.3	1
CHEMBL3754697	CID127035822	CC(C)Cc1ccc(C(C)C(=O)NCCCC(=O)Nc2ccc(N)cc2)cc1	381.52	3	3	4.11	1
CHEMBL3936525	CID060207690	Nc1ccccc1NC(=O)CCCCCNC(=O)c1ccccc1F	343.4	3	3	3.34	1
CHEMBL3969322	CID071466111	CNC(C)CCn1c(C(C)(C)C)cc(C(=O)Nc2cccc(C(F)(F)F)c2)c1C	409.5	2	3	5.36	0
CHEMBL1080555	CID045279134	CCCn1c(-c2ccccc2)cc(C(=O)NCCCCN2CCN(c3cccc(C)c3C)CC2)c1C	486.7	1	4	5.82	0
CHEMBL3707351	CID091933867	Cc1cc(O[C@@H](CCC(F)(F)F)c2ccc(C(=O)NCCC(=O)O)cc2)cc(C)c1-c1ccc(C(C)(C)C)cc1	555.64	2	3	7.94	0
CHEMBL2337029	CID071717062	CN1CCN(c2ccc([N+](=O)[O-])cc2NC(=O)c2ccc(F)cc2Cl)CC1	392.82	1	5	3.39	1
CHEMBL2381605	CID046863195	NC(=O)c1cnc(N[C@H]2CCCNC2)c2nc(-c3ccc(F)cc3)cn12	354.39	3	6	1.8	1
CHEMBL2401995	CID071714379	Cc1ccc(C(=O)NC2CC2)cc1NC(=O)c1ccc(-c2ccc(C(=O)N3CCCCC3)cc2)s1	487.63	2	4	5.49	0
CHEMBL514616	CID018727847	CN(C)C(=N)c1ccc(C(=O)Nc2c(C(=O)Nc3ccc(Cl)cn3)cc(Cl)cc2N2CCOCC2)cc1	541.44	3	6	4.62	0
CHEMBL442794	CID044407991	Cc1cc(N(C)CCN(C)C)nc2ccc(NC(=O)c3ccc(-c4ccccc4)cc3)cc12	438.58	1	4	5.46	0
CHEMBL3298373	CID090645546	CC1(C)CCc2c(C(=O)Nc3cnn([C@H](c4ccccc4)C4CCNCC4)c3)n[nH]c2C1	432.57	3	5	3.96	1
CHEMBL1080158	CID046880556	CC(C)(C)c1ccc(S(=O)(=O)N2[C@@H]3CC[C@@]2(C)CC(O)(O)C3)cc1	353.48	2	4	2.37	1
CHEMBL1170129	CID049797795	CCN(C(C)=O)c1ccc(OC)c2nc(NC(=O)c3ccc(S(C)(=O)=O)cc3)sc12	447.54	1	7	3.33	1
CHEMBL3660805	CID057524064	Cn1c(Nc2c(Cl)ccc(CNC(=O)C(C)(C)C)c2Cl)nc2cc(C(=O)Nc3ccc(F)c(Cl)c3)c(N3CCC(F)CC3)cc21	678.01	3	6	8.27	0
CHEMBL3685904	CID058071832	CCCc1c(C)cccc1C(=O)Nc1ccc(Cn2nc(CC)c(CC(=O)O)c2CC)cc1	447.58	2	4	5.2	0
CHEMBL3752296	CID102358573	COc1ccc2c(c1)N(CCCNC(=O)c1cccc3c1N[C@H](C)C(=O)N3)CCC2	408.5	3	5	3.02	1
CHEMBL497780	CID022143104	Nc1ccc(C(F)(F)F)cc1C(=O)NCC(=O)NC1CNCCC1NCc1ccc(Cl)cc1	483.92	5	5	2.31	1
CHEMBL459471	CID044561917	Cc1ccc(C(=O)Nc2ccc(Cl)c(C(=O)Nc3cccnc3)c2)cc1C	379.85	2	3	4.86	1
CHEMBL3906041	CID089978878	CCC(CC)n1cc(C(=O)NCc2ccc(S(C)(=O)=O)cc2)c(=O)c(-c2cccc(C(F)F)c2)c1C	516.61	1	5	5.46	0
CHEMBL376806	CID044421837	CNc1ccc(-c2ccc(C(=O)N[C@@H](CC(C)C)C(=O)O)cc2C(=O)O)c(C(=O)Nc2cccc(C(N)=O)c2)c1	546.58	6	6	3.67	0
CHEMBL392185	CID024768397	CCC(=O)N(c1ccccc1)C1CCN(C(=O)[C@H](Cc2ccccc2)NC(=O)CNC(=O)[C@@H](C)NC(=O)[C@@H](N)Cc2c(C)cc(O)cc2C)CC1	698.86	5	7	2.66	0
CHEMBL3604407	CID122185685	CCCN(CCC)S(=O)(=O)c1ccc(C(=O)N[C@@H](Cc2ccccc2)C(=O)O)cc1	432.54	2	4	2.92	1
CHEMBL319775	CID044328262	Cc1ccc(S(=O)(=O)Nc2ccccc2C(=O)NC(c2ccccc2)C2CC2)cc1	420.53	2	3	4.68	1
CHEMBL2018384	CID010304021	CCC[C@H](O)[C@H](CNCc1ccc(C)cc1C)NC(=O)CNC(=O)c1cc(C(F)(F)F)ccc1NC(=O)OC(C)(C)C	594.68	5	6	4.83	0
CHEMBL3809352	CID127045502	C[C@@H]1COC(=O)Nc2cccc(c2)CNC(=O)C(Nc2ccc3c(N)nccc3c2)c2ccc1cc2	481.56	4	6	4.95	1
CHEMBL1643122	CID053320714	COc1ccc(NC(=O)c2coc3ccccc3c2=O)cc1	295.29	1	4	3.05	1
CHEMBL496532	CID044580384	CS(=O)(=O)c1ccc(N2CCOCC2)c(C(=O)N2CCN(c3ccc(C(F)(F)F)cc3)CC2)c1	497.54	0	6	2.91	1
CHEMBL348475	CID000148201	COc1cc2c(cc1OC)CN(CCc1ccc(NC(=O)c3cc(OC)c(OC)cc3NC(=O)c3cnc4ccccc4c3)cc1)CC2	646.74	2	8	6.37	0
CHEMBL366647	CID044386250	CCOC(=O)C1CCN(Cc2ccc(C(=O)Nc3ccc(Cl)cc3C(=O)Nc3ccc(Cl)cn3)cc2)CC1	555.46	2	6	5.67	0
CHEMBL3354673	CID066676193	O=C(Nc1ccc2cc[nH]c2c1)c1c[nH]c2ccccc2c1=O	303.32	3	2	3.26	1
CHEMBL2205626	CID059175229	Cc1ccc2nc(NC(=O)c3ccc(C(C)(C)C)cc3)cn2c1	307.4	1	3	4.19	1
CHEMBL3918737	CID060207780	Nc1ccccc1NC(=O)CCCCCNC(=O)c1c[nH]c2c(Cl)cccc12	398.89	4	3	4.33	1
CHEMBL471774	CID044565784	CN(C)C(=N)c1ccc(C(=O)Nc2ccc(Cl)cc2C(=O)Nc2ccc(Cl)cn2)c(N2CCOCC2)c1	541.44	3	6	4.62	0
CHEMBL3352833	CID068184871	CC(=O)N1c2ccc(-c3ccc(C(=O)O)cc3)cc2[C@H](Nc2ccccc2)C[C@@H]1C	400.48	2	3	5.35	0
CHEMBL148327	CID009953061	CC1(C)CC=C(c2cccs2)c2cc(C(=O)Oc3ccc(C(=O)O)cc3)ccc21	404.49	1	4	5.78	0
CHEMBL360819	CID010282847	CC(C)(C)NC(=O)C1(C2CCCCC2)CCN(C(=O)[C@@H](Cc2ccc(Cl)cc2)NC(=O)[C@H]2CCc3ccccc3[C@@]2(C)N)CC1	635.29	3	4	5.91	0
CHEMBL3978234	CID118521888	Cc1ccc(CN2CCC(C(=O)NC(C)(C)C)CC2)cc1NC(=O)c1cccc(C(F)(F)F)n1	476.54	2	4	4.79	1
CHEMBL3134080	CID076336626	CC1(C)NC(=O)c2cc(S(=O)(=O)Nc3ccc(F)cc3F)ccc2NC1=O	395.39	3	4	2.23	1
CHEMBL470221	CID000694612	O=C(Nc1ccc(F)cc1)c1cc2ccccc2oc1=O	283.26	1	3	3.18	1
CHEMBL3666532	CID070872210	N#Cc1ccc(C2(F)CCN(C(=O)c3ccc(F)c(NC(=O)c4ccc(N5CCC5)nc4)c3)CC2)cc1	501.54	1	5	4.66	0
CHEMBL3957392	CID089978801	Cc1c(-c2cccc(C(F)(F)F)c2)c(=O)c(C(=O)NCc2ccc(S(C)(=O)=O)cc2)cn1C1CCCC1	532.58	1	5	5.29	0
CHEMBL1096115	CID024945760	CN1CCN(C(=O)c2cc(NC(=O)Nc3ccc(C(F)(F)F)cc3)ccc2F)CC1	424.4	2	3	3.88	1
CHEMBL519248	CID044560667	NC(=O)Nc1sc(-c2ccc(C(N)=O)cc2)cc1C(=O)N[C@H]1CCCNC1	387.47	5	5	1.49	1
CHEMBL3653863	CID089886785	NC(=O)c1ccc(-c2nccc3c(-c4cncc(CO)c4)cccc23)cc1NC1CCC(O)CC1	468.56	4	6	4.27	1
CHEMBL3684207	CID068298683	CC(=O)c1cnc2ccc(-c3cc(Cl)c(O)c(Cl)c3)cc2c1NC1CCCN(CCN(C)C)C1	501.46	2	6	5.55	0
CHEMBL3696096	CID071623028	Cc1ccc(F)c(NC(=O)Nc2ccc(-c3snc(N)c3C(N)=O)cc2)c1	385.42	4	5	3.58	1
CHEMBL3646655	CID068313824	O=C(Nc1ccc2c(c1)NC(=O)N(CCO)C2)N[C@H]1CC[C@@H](c2cccc(F)c2)C1	412.47	4	3	3.62	1
CHEMBL1784628	CID054585283	CCC(=O)Nc1ccc(C#Cc2cc(C(=O)Nc3ccc(CN4CCN(C)CC4)c(C(F)(F)F)c3)ccc2C)cn1	563.62	2	5	5.16	0
CHEMBL335592	CID010498917	CN(C)c1ccc(C(=O)N2CCCCc3cc(Cl)ccc32)c(Cl)c1	363.29	0	2	5.04	0
CHEMBL539994	CID045267006	CCCCCn1cc(C(=O)c2cccc3ccc(CC)cc23)c2ccccc21	369.51	0	2	6.78	0
CHEMBL1216001	CID049864287	CCCCCn1cc(C(=O)N[C@H]2C(C)(C)[C@H]3CC[C@]2(C)C3)c(=O)c2cc(-c3ccco3)ccc21	460.62	1	4	6.4	0
CHEMBL326911	CID010044591	CC1(C)CCC(C)(C)c2cc(C(=O)Nc3ccc(C(=O)O)c(F)c3)ccc21	369.44	2	2	5.13	0
CHEMBL398834	CID011268075	CC(C)(C)c1ccc2c(c1)CC(NC(=O)Nc1cccc3[nH]ncc13)C2	348.45	3	2	4.15	1
CHEMBL3673114	CID071476184	Nc1ccc(F)cc1NC(=O)c1ccc(CNC(=O)c2cc3ccccc3s2)cc1	419.48	3	4	4.8	1
CHEMBL422844	CID018376665	Cc1ccc(NC(=O)c2scc(S(C)(=O)=O)c2Cl)c(C(=O)Nc2ccc(Cl)cc2)c1	483.4	2	5	5.27	0
CHEMBL3918223	CID057509713	Cc1n[nH]c2ccc(NC(=O)c3ccc(NC(=O)N4Cc5ccccc5C4)cc3)cc12	411.47	3	3	4.67	1
CHEMBL3431547	CID016051560	O=C(Nc1ccc(C(=O)O)c(F)c1)c1ccc2c(c1)N(S(=O)(=O)c1ccc(Cl)c(Cl)c1)CC2	509.34	2	4	4.83	0
CHEMBL473772	CID010185181	N=C(c1ccc(C(=O)Nc2ccc(Cl)cc2C(=O)Nc2ccc(Cl)cn2)cc1)N1CCCCC1	496.4	3	4	5.7	0
CHEMBL482562	CID024771120	O=C(Nc1ccc2cnn(S(=O)(=O)c3cccc4ccccc34)c2c1)C1CCNCC1	434.52	2	6	3.36	1
CHEMBL610259	CID011201726	CN1CCC[C@H]1Cc1c[nH]c2ccc(NS(=O)(=O)c3ccc(Br)cc3)cc12	448.39	2	3	4.37	1
CHEMBL2338402	CID071519498	CC(C)(C)NC(=O)NCCCN1CCN(CC(=O)NC23CC4CC(CC(C4)C2)C3)CC1	433.64	3	4	2.18	1
CHEMBL1553105	CID001622536	CCCCOC(=O)c1ccc(NC(=O)c2sc3nc(C)cc(C)c3c2N)cc1	397.5	2	6	4.7	1
CHEMBL174870	CID044386418	CCN(CC)Cc1ccc(C(=O)Nc2ccc(Cl)cc2C(=O)Nc2ccc(Cl)cn2)cc1	471.39	2	4	5.73	0
CHEMBL485607	CID044588766	CN(C(=O)C1CCCCC1)c1ccc2c(c1)nc(NC(=O)c1ccc(Br)cc1)n2CCC(N)=O	526.44	2	5	4.47	0
CHEMBL3644475	CID066750951	CC(C)(C)c1ccccc1N1CCN(C(=O)Nc2ccccc2)CC1	337.47	1	2	4.34	1
CHEMBL401793	CID044455958	CC(C)[C@H](NC(=O)CCN(C)C)c1cccc(F)c1N1CCN(C(=O)[C@@H]2CN(C(C)C)C[C@H]2c2ccc(C(F)(F)F)cc2F)CC1	651.77	1	5	5.52	0
CHEMBL3287626	CID090645012	COc1ccc(C(=O)N[C@@H]2CCCC[C@@H]2NCc2ccc(Cl)c(Cl)c2)cc1	407.34	2	3	4.83	1
CHEMBL3617568	CID071239512	Cc1cc2ccccc2nc1NC(c1ccc(C(=O)NCCC(=O)O)cc1)C1CC(C)(C)C1	445.56	3	4	5.34	0
CHEMBL3416431	CID118734101	Cl.N[C@@H]1C[C@@H]1c1ccc(NC(=O)c2ccccc2)cc1	288.78	2	2	3.18	1
CHEMBL3943153	CID071532197	CCc1nc2c(C(=O)NC3CCCCC3)cc(NC(=O)c3ccccc3C(F)(F)F)cc2[nH]1	458.48	3	3	5.46	0
CHEMBL333413	CID022972497	CC(C)CC(C(=O)NCC#N)c1cccc(-c2ccc(N3CCN(CC(C)(C)N)CC3)cc2)c1	461.65	2	5	3.98	1
CHEMBL32427	CID044281858	CCCNC(=O)Nc1cccc([C@@H](Cc2ccncc2)c2ccc(OC)c(OC3CCCC3)c2)c1	473.62	2	4	6.32	0
CHEMBL3912706	CID089944510	Cc1c(C(=O)Nc2cccc(C(F)(F)F)c2)cc(C(C)(C)C)n1C1CCN(S(C)(=O)=O)CC1	485.57	1	4	4.96	1
CHEMBL3639965	CID068035877	Cc1ccc(C(=O)Nc2cc(N(C)CCN(C)C)cc(C(F)(F)F)c2)cc1Nc1ncnc2cnc(NCCc3ccccc3)nc12	643.72	3	9	6.4	0
CHEMBL1085968	CID046891124	CCOC(=O)CNC(=O)C(=O)C(COCc1ccccc1)NC(=O)[C@H](CC1CCCCC1)NC(=O)c1ccc(Cl)c(NC(=O)OC(C)(C)C)c1	715.24	4	9	4.71	0
CHEMBL3311024	CID004654716	CCCN(CCC)S(=O)(=O)c1ccc(C(=O)Nc2cccc(Cl)c2)cc1	394.92	1	3	4.4	1
CHEMBL1835067	CID056673154	Cc1cccc(Nc2nc(N[C@@H]3COC[C@@H]3N)ncc2C(N)=O)c1	328.38	4	7	0.77	1
CHEMBL3677355	CID071612410	CC1(C)C[C@H](NC(=O)Nc2ccc3c(c2)NC(=O)N(CCO)C3)c2cc(F)ccc2O1	428.46	4	4	3.59	1
CHEMBL3689538	CID057411210	CN1CCN(Cc2ccc(C(=O)Nc3ccc(F)c(-c4ccc5cc(NC(=O)C6CC6)ncc5c4)c3)cc2)CC1	537.64	2	5	5.39	0
CHEMBL24415	CID009908988	COc1ccc2c(c1)c(CC(=O)NCCO)c(C)n2C(=O)c1ccc(Cl)cc1	400.86	2	5	2.95	1
CHEMBL1533253	CID016027542	CCOc1ccc(C(=O)Nc2cccc(C(=O)OCc3cc(=O)n4nc(C5CC5)sc4n3)c2)cc1	490.54	1	9	4.04	1
CHEMBL556439	CID044255041	CCN(CC)C(=O)c1ccc(C2=CC3(CCNC3)Oc3ccccc32)cc1	362.47	1	3	3.72	1
CHEMBL3805950	CID124156175	NC(=O)c1cncc(OCc2cccc(NC(=O)c3ccc(-n4ccnc4)cc3)c2)c1	413.44	2	6	3.2	1
CHEMBL3431603	CID024762801	O=C(Nc1ccc(C(=O)O)c(F)c1)c1ccc2c(c1)N(S(=O)(=O)c1cccc(Cl)c1)CCO2	490.9	2	5	4.02	1
CHEMBL379253	CID023644739	COc1c(C)cc(NCCNC(=O)[C@H](CC(C)C)NC(=O)c2cccc(C)c2)cc1C	425.57	3	4	3.99	1
CHEMBL3694034	CID068035574	CCN1CCN(c2cc(NC(=O)c3ccc(C)c(Nc4ncnc5c(N)nc(N6CCOCC6)nc45)c3)cc(C(F)(F)F)c2)CC1	636.68	3	11	4.3	0
CHEMBL93205	CID044325731	O=C(Nc1ccc(C(=O)N2CC3CSCCN3Cc3ccccc32)c(F)c1)c1ccccc1-c1ccccc1	537.66	1	4	6.32	0
CHEMBL236976	CID044435637	O=S(=O)(c1ccc(C(F)(F)F)cc1)c1cn(C2CCCNC2)c2ncccc12	409.43	1	5	3.81	1
CHEMBL3343533	CID101884804	NC(=O)c1cncc(Oc2ccc3c(NC(=O)c4ccccc4)cccc3c2)c1	383.41	2	4	4.38	1
CHEMBL3660850	-	Cn1c(Nc2c(Cl)ccc(CNC(=O)C(C)(C)C)c2Cl)nc2cc(C(=O)N[C@H]3CC[C@H](C(F)(F)F)CC3)c(N3CCC(C(F)(F)F)CC3)cc21	749.63	3	6	8.92	0
CHEMBL249340	CID011432362	O=C(O)C1=C[C@@]2(CC1)CCN(C(=O)c1ccc(NC(=O)c3cc(F)ccc3Cl)cc1)c1ccccc1C2	518.97	2	3	6.12	0
CHEMBL366042	CID011237444	CC(C)(N)C/N=C(\Nc1ccc(C(=O)NCCc2ccc(Cl)cc2Cl)cc1)NC1CCCCC1	504.51	4	3	5.39	0
CHEMBL2442317	CID072545756	N[C@@H]1CCCC[C@H]1Nc1ccn2ncc(-c3ccc4ccccc4c3)c2n1	357.46	2	5	4.23	1
CHEMBL3752386	CID089649815	COc1ccc(C2(CNC(=O)c3ccc(NC(=O)c4ccco4)cc3Cl)CCOCC2)cc1	468.94	2	5	4.67	1
CHEMBL1201020	CID000030928	CC(C)N(CCC(C(N)=O)(c1ccccc1)c1ccccn1)C(C)C.O=P(O)(O)O	437.48	4	4	2.43	1
CHEMBL3666560	CID070907805	Cc1ccc(C(=O)N2CCC3(CC2)OCc2cc(C#N)ccc23)cc1NC(=O)c1ccc(N2CCNCC2)nc1	536.64	2	7	3.59	0
CHEMBL3641121	CID068036321	Cc1ccc(C(=O)Nc2cc(N3CCN(C)CC3)c(F)c(C(F)(F)F)c2)cc1Nc1ncnc2cnc(NC3CCOC3)nc12	625.63	3	10	4.83	0
CHEMBL371064	CID010201696	CCCN1CCN(c2ccc(C(=O)NC3(C(=O)NCC#N)CCCCC3)cc2)CC1	411.55	2	5	2.29	1
CHEMBL3641064	CID068036230	Cc1ccc(C(=O)Nc2cc(N(C)CCN(C)C)cc(C(F)(F)F)c2)cc1Nc1ncnc2cnc(N3CC[C@H](F)C3)nc12	611.65	2	9	5.29	0
CHEMBL233542	CID011408450	O=C(N[C@H]1CCCC[C@H]1NC(=O)c1ccc(Cl)s1)c1ccc(-n2ccccc2=O)cc1	455.97	2	5	4.02	1
CHEMBL228925	CID044426286	CNc1cc2c(Nc3ccc(Oc4ccc(C(=O)NCC(C)(C)C)cc4)c(C)c3)ncnc2cn1	470.58	3	7	5.69	0
CHEMBL109970	CID044339907	CC[C@H](C)[C@H](NC(=O)C[C@H](O)[C@@H](CC1CCCCC1)NC(=O)CNC(=O)[C@@H](Cc1ccccc1)NC(=O)OC(C)(C)C)C(=O)NCc1cccnc1	722.93	6	8	3.69	0
CHEMBL10099	CID010522675	CCCC(=O)NCCc1c2n(c3ccc(OC)cc13)CCc1ccccc1-2	362.47	1	3	4.33	1
CHEMBL3928996	CID118054625	Nc1ncc(C2CCC(=O)NC2)cc1-c1ccc(C(=O)NCc2ccccc2)c(F)c1	418.47	3	4	3.39	1
CHEMBL2338818	CID071654990	Cc1c(C(N)=O)sc2c(N3CCC(CCNC(=O)C(C)(C)C)CC3)ncnc12	403.55	2	6	2.87	1
CHEMBL485003	CID044593013	Cc1cccc(C)c1NC(=O)[C@@H]1CCCN1Cc1ccccc1	308.42	1	2	3.91	1
CHEMBL400921	CID016006776	Nc1ccccc1NC(=O)c1ccc(C(C(=O)Nc2cccc3cccnc23)C(=O)Nc2cccc3cccnc23)cc1	566.62	4	6	5.98	0
CHEMBL3701041	-	CCN(c1cc(-c2ccc(C(=O)NCCCO)cc2)cc(C(=O)NCc2c(C)cc(C)[nH]c2=O)c1C)[C@H]1CC[C@H](N(C)C)CC1	615.82	4	6	4.71	0
-	CID010050566	[H][C@]1(CNCCC[C@@]1([H])OC(=O)C1=CC=C(C=C1)C(=O)C1=CC=CC=C1O)NC(=O)C1=CC=C(O)C=C1	474.51	4	7	3.04	1
CHEMBL469369	CID044592113	COP(C)(=O)c1ccc(C(=O)Nc2cc(-c3cccs3)ccc2N)cc1	386.41	2	5	4.43	1
CHEMBL1081120	CID046880533	O=S(=O)(c1cccc2ccccc12)c1cn(C2CCCNC2)c2ccccc12	390.51	1	4	4.55	1
CHEMBL3974071	CID129626045	CC(c1cccc(NC(=O)c2ccc(F)cc2)c1)N1CCC(C(=O)NC2CCCCC2)CC1	451.59	2	3	5.3	0
CHEMBL496533	CID044580385	CS(=O)(=O)c1ccc(N2CCCCC2)c(C(=O)N2CCN(c3ccc(C(F)(F)F)cc3)CC2)c1	495.57	0	5	4.06	1
CHEMBL3896793	CID122510270	CCCN(CC(C)C)C(=O)C1=Cc2ccc(C(=O)Nc3cccc(C)c3)cc2N=C(N)C1	432.57	2	4	4.92	1
CHEMBL2037220	CID070692373	CN1CCN(c2cc(C(=O)Nc3cccc(Nc4ccc5c(c4)NC(=O)/C5=C\c4cc(C(=O)O)c[nH]4)c3)cc(C(F)(F)F)c2)CC1	630.63	5	6	5.97	0
CHEMBL3952306	CID129626017	CC(C)(C)NC(=O)C1CCN(Cc2cccc(NC(=O)/C=C/c3ccccc3)c2)CC1	419.57	2	3	4.47	1
CHEMBL263024	CID044355051	C[C@@H](c1c[nH]c2ccccc12)C(NC(=O)C1CCCN(C(=O)c2ccccc2)C1)C(=O)N[C@@H](CCCCN)C(=O)OC(C)(C)C	617.79	4	6	4.26	0
CHEMBL3639792	CID066762598	COCCC(Nc1ncnc2c(C(N)=O)cccc12)c1cccc(NC(=O)c2ccccc2)c1	455.52	3	6	4.17	1
CHEMBL3361216	-	CC(=O)Nc1ccc(-c2cc(NCc3ccccc3)nc(NC[C@H]3CC[C@H](C(N)=O)CC3)n2)cc1	472.59	4	6	4.42	1
CHEMBL3697440	-	Cc1cc(C)c(CNC(=O)c2cc(-c3ccc(CN4CCOCC4)nc3)cc(N(C)[C@H]3CC[C@@H](N)CC3)c2C)c(=O)[nH]1	572.75	3	7	3.83	0
CHEMBL456763	CID136045814	CC(C)(C)c1ccc(CCNS(=O)(=O)c2cc(C(=N)N)ccc2O)cc1	375.49	4	4	2.49	1
CHEMBL227053	CID044454874	CC(C)Nc1cc(C(=O)N[C@@H](Cc2ccccc2)[C@H](O)CN[C@@H](C)C(=O)NC2CCCCC2)cc(N2CCCC2=O)c1	577.77	5	6	3.76	0
CHEMBL396168	CID049797346	Cc1ccc(C(=O)N(C)c2ccc([C@H](C(=O)N(C)C)[C@H](N)C(=O)N3CC[C@H](F)C3)cc2)cc1.O=C(O)C(F)(F)F	568.57	2	5	2.97	0
CHEMBL343378	CID044356964	C[C@@H](N)C(=O)N[C@@H](CCc1ccccc1)C(=O)NC(CCCCCCCCCN)C(=O)Nc1ccccc1	523.72	5	5	3.65	0
CHEMBL1645141	CID053317509	C[C@H](NC(=O)c1cccc2c1N(Cc1ccc(-c3ccccc3)cc1)CC2)c1ccc(C(=O)O)cc1	476.58	2	3	6.11	0
CHEMBL2307408	-	CC(C)c1ccc(NC(=O)N2[C@H]3CC[C@@H]2C[C@H](S(=O)(=O)c2ccccc2)C3)cc1	412.56	1	3	4.81	1
CHEMBL3655037	CID089939159	CC(C)(C)c1ccc(NC(=O)N2Cc3ccc(S(=O)(=O)Nc4ccc(OCC5CCCCC5)cc4F)cc3C2)cc1	579.74	2	4	7.43	0
CHEMBL590816	CID046230097	O=C1NC2CCNCCN2c2ccccc21	217.27	2	3	0.56	1
CHEMBL3824206	CID127048926	Cc1c(F)ccc(C(=O)Nc2cc(-c3cncnc3)ccc2N2CCN(C)CC2)c1Cl	439.92	1	5	4.25	1
CHEMBL1922340	CID056850672	CN1CCCN(c2ccc(C(=O)Nc3c(O)cccc3NC(=O)c3ccc(Br)cc3)cc2)CC1	523.43	3	5	4.8	0
CHEMBL1522662	CID003241305	CCN1C(=O)c2cccc3c(NC(=O)c4ccc5c(c4)OCCO5)ccc1c23	374.4	1	4	3.84	1
CHEMBL1299433	CID024793976	Cc1nc(C(=O)N2CCCC(Nc3ccc(C)c(C)c3)C2)cs1	329.47	1	4	3.79	1
CHEMBL3686216	CID066635233	CCCOc1ccc(C#Cc2ccc(C(C)(C)CNC(C)=O)cc2)cc1	349.47	1	2	4.29	1
CHEMBL3691592	CID053377722	Cc1nc(Nc2ncc3cc(C(=O)N(C)C)n(C4CCCC4)c3n2)ccc1C(=O)N1CC2CCC(C1)N2	502.62	2	8	3.27	0
CHEMBL222012	CID044419084	N=C(c1ccc(C(=O)Nc2ccc(Cl)cc2C(=O)Nc2ccc(Cl)cn2)cc1)N1CCC(C(=O)O)CC1	540.41	4	5	5.01	0
CHEMBL3682345	CID089646496	CN1C(=O)CCc2ccc(NC(=O)N[C@@H]3CC(C)(C)Oc4c(F)cccc43)cc21	397.45	2	3	4.16	1
CHEMBL240572	CID023635109	Cc1ccc(N2CCN(C(=O)[C@H](C)Cc3ccc(Cl)cc3C)CC2)c([C@@H](NC(=O)CCN(C)C)C(C)C)c1	541.18	1	4	5.25	0
CHEMBL3707005	CID044143280	CCNc1cc(C(=O)N[C@@H](Cc2ccccc2)[C@H](O)CNC2CC2)cc2c1CCCS(=O)(=O)N2C	500.67	4	6	2.28	0
CHEMBL3939177	CID068752077	CCCOCCCNC(=O)c1ccc(NC(=O)N2Cc3ccccc3C2)cc1	381.48	2	3	3.78	1
CHEMBL157103	CID017940245	COc1ccc(S(=O)(=O)Nc2ccc(I)cc2)cc1N1CCNCC1	473.34	2	5	2.51	1
CHEMBL442924	CID044231149	CNC(=O)c1cc2cc(C3(Cc4ccccc4)CCNC3)ccc2[nH]1	333.44	3	2	3.0	1
CHEMBL309282	CID000002605	CC1(C)CCC(C)(C)c2cc(C(=O)c3ccc4cc(C(=O)O)ccc4c3)ccc21	386.49	1	2	6.12	0
CHEMBL199186	CID044405452	O=C(N[C@H]1CCN(Cc2ccc(Cl)c(Cl)c2)C1)c1ccc(-c2cccs2)cc1	431.39	1	3	5.73	0
CHEMBL502503	CID025222999	COC(=O)c1ccc(C(=O)Nc2ccc(CCN3CCc4cc(OC)c(OC)cc4C3)cc2)cc1NC(=O)c1ccc2ccccc2n1	644.73	2	8	6.14	0
CHEMBL3787609	CID127032455	CC(C)(C)OC(=O)N[C@@H](CCCCNC(=O)[C@@H]1Cc2ccccc2CN1C(=O)CCc1ccccc1)C(=O)NCC(c1ccccc1)c1ccccc1	716.92	3	5	6.7	0
CHEMBL174731	CID044385607	NC1=NCCCCN1Cc1ccc(C(=O)Nc2ccc(Cl)cc2C(=O)Nc2ccc(Cl)cn2)cc1	511.41	3	6	4.8	0
CHEMBL2440750	CID068245749	CCCOC(=O)c1cccc(-c2cc(C(=O)Nc3ccncc3F)ccc2CN)c1	407.45	2	5	4.17	1
CHEMBL2170602	CID070702127	O=C(O)c1ccc(Nc2ncc(F)c(Nc3ccccc3C(=O)O)n2)cc1	368.32	4	6	3.5	1
CHEMBL9967	CID000004848	CN1CCN(CC(=O)N2c3ccccc3C(=O)Nc3cccnc32)CC1	351.41	1	5	1.56	1
CHEMBL595713	CID046225907	CN1CCN(C(C(=O)Nc2ccc(NC(=O)CCc3ccccc3)cc2C(=O)c2ccccc2)c2ccccc2)CC1	560.7	2	5	5.42	0
CHEMBL3682230	CID089654024	CN1C(=O)NCc2c(NC(=O)N[C@@H]3CCc4cc(C(C)(C)C)ccc43)cccc21	392.5	3	2	4.45	1
CHEMBL1529508	CID015991037	CCCOc1ccc(C(=O)Nc2ccc3oc(-c4cccc(Cl)c4Cl)nc3c2)cc1	441.31	1	4	6.84	0
CHEMBL3594136	CID004163640	CC(C)c1ccc(C2NC(=O)c3ccccc3N2)cc1	266.34	2	2	3.66	1
CHEMBL1929226	CID057394214	CC(C)(C)c1cc(C(=O)N2CCNC(=O)CC2)c(NC(=O)Nc2ccc(Cl)c(Cl)c2)s1	483.42	3	4	4.96	1
CHEMBL550442	CID007380719	COc1ccccc1NC(=O)c1ccc(N2C(=O)[C@H]3[C@H]4C=C[C@H](C4)[C@H]3C2=O)cc1	388.42	1	4	3.26	1
CHEMBL4302587	CID136235465	COc1cc(C(=O)NC(=N)Nc2ccc(C)c(NC(=O)c3ccc(CCc4ccccc4)cc3)c2)cc(OC)c1OC	566.66	4	6	5.83	0
CHEMBL3417769	CID118734985	CNC(=O)c1ccc(Oc2ccc(S(=O)(=O)[C@@]3(C(=O)NO)CCC4(CCNCC4)C3)cc2)cc1	487.58	4	7	2.41	1
CHEMBL50846	CID010517813	CCCC(=O)Nc1ccc2c(c1)-c1ccccc1C(=O)C2=O	293.32	1	3	3.47	1
CHEMBL69948	CID010868086	CC(C)(C)c1ccc(OS(N)(=O)=O)cc1	229.3	1	3	1.57	1
CHEMBL3609873	-	CC(C)(NS(=O)(=O)c1ccc(C(C)(C)C)cc1)C(=O)NC1C2CC3CC1CC(C(N)=O)(C3)C2	475.66	3	4	2.84	1
CHEMBL3945528	CID072704453	Cc1nc(CC(=O)Nc2cccc(CN3CCC(C(=O)NC(C)(C)C)CC3)c2)c(C)s1	442.63	2	5	4.07	1
CHEMBL3359592	CID059020231	COc1ccc(-n2nc(C(N)=O)c3c2C(=O)N(c2ccc(C(C)(C)CNC4CC4)cc2)CC3)cc1	473.58	2	6	3.21	1
CHEMBL376187	CID044421803	CC(C)C[C@H](NC(=O)c1ccc(-c2ccc(NC(C)C)cc2C(=O)Nc2cccc(C(N)=O)c2)c(C(=O)O)c1)C(N)=O	573.65	6	6	3.85	0
CHEMBL343935	CID010711405	CN(C)c1ccc(C(=O)N2CCCCc3ccccc32)c(Cl)c1	328.84	0	2	4.39	1
CHEMBL462623	CID025218743	CC(C)c1c(Oc2ccc(NC(=O)c3cccn(-c4ccc(F)cc4)c3=O)cc2F)ccnc1N	476.48	2	6	5.26	0
CHEMBL558988	CID069277771, CID045263648	CC1CCCCN1CCCNC(=O)c1ccc2c(c1)C(=O)N(Cc1ccc(F)cc1)C2=O.Cl	473.98	1	4	4.04	1
CHEMBL3660884	-	Cn1c(Nc2c(Cl)ccc(CNC(=O)C(C)(C)C)c2Cl)nc2cc(C(=O)N[C@H]3CC[C@H](C(F)(F)F)CC3)c(N3CCCC(C(F)(F)F)C3)cc21	749.63	3	6	8.92	0
CHEMBL1079046	CID046882805	CCCCCCNC(=O)Nc1ccc(S(=O)(=O)Nc2ccc(CC(C)(C)NCC)cc2)cc1	474.67	4	4	5.12	0
CHEMBL3978279	CID057510480	O=C(Nc1ccc(C(=O)N2CCCC23CCNCC3)cc1)N1Cc2ccc(F)cc2C1	422.5	2	3	3.73	1
CHEMBL241129	CID022478764	Nc1ccccc1NC(=O)c1ccc(CN2C(=O)c3ccccc3C2=O)cc1	371.4	2	4	3.32	1
CHEMBL557257	CID044254062	CCN(CC)C(=O)c1ccc(C2=CC3(CCNCC3)Oc3ccccc32)cc1C	390.53	1	3	4.42	1
CHEMBL1645140	CID023660675	C[C@H](NC(=O)c1cccc2c1N(Cc1ccc(C#N)cc1)CC2)c1ccc(C(=O)O)cc1	425.49	2	4	4.31	1
CHEMBL3798670	CID118204596	Cc1ccnc(N2C(=O)c3c(Cl)ccc(NS(=O)(=O)c4ccc(C(C)(C)C)cc4)c3C2=O)c1	483.98	1	5	4.94	1
CHEMBL3759981	CID127026455	Cc1cc(O)cc(C)c1C[C@H](N)C(=O)N[C@@H]1CCCCNC(=O)C[C@@H](C(N)=O)NC(=O)[C@H](Cc2ccccc2)NC(=O)[C@@H](Cc2ccc3ccccc3c2)NC1=O	777.92	8	8	1.63	0
CHEMBL3697854	CID068036065	Cc1ccc(C(=O)Nc2cccc(N(C)C)c2)cc1Nc1ncnc2cnc(N3CCOCC3)nc12	484.56	2	9	3.63	1
CHEMBL1086398	CID025029543	CNCCCN1Cc2ccccc2N(c2ccccc2)S1(=O)=O	331.44	1	3	2.49	1
CHEMBL1785069	CID025025118	CC(C)c1ccc(S(=O)(=O)n2ccc3cc(CN4CCNCC4)ccc32)cc1	397.54	1	5	3.41	1
CHEMBL1671937	CID051050226	Cc1cc(C(=O)Nc2nccs2)cc(Cl)c1NC(=O)CC(C)(C)C	365.89	2	4	4.73	1
CHEMBL400161	CID044442957	CC(C)(C)c1ccc(S(=O)(=O)N2CCC3=CC(=O)CCC3(Cc3ccc(F)cc3)C2)cc1	455.6	0	3	5.04	0
CHEMBL358135	CID018376743	Cc1cccc(C(=O)Nc2ccc(Cl)cc2)c1NC(=O)c1sc2ccccc2c1Cl	455.37	2	3	7.02	0
CHEMBL471424	CID044590109	COc1ccc2c(c1)C(/C=C1\C(=O)Nc3ccc(S(N)(=O)=O)cc31)CN2C	385.45	2	5	1.91	1
CHEMBL3686003	CID068052948	CCc1nn(Cc2ccc(C(=O)Nc3ccc(Cl)c(C(F)(F)F)c3)cc2)c(CC)c1CC(=O)O	493.91	2	4	5.61	0
CHEMBL3431548	CID016051559	COc1ccc(Cl)cc1S(=O)(=O)N1CCc2ccc(C(=O)Nc3ccc(C(=O)O)c(F)c3)cc21	504.92	2	5	4.19	0
CHEMBL1162930	CID011546119	CN(C)C/C=C/c1ccccc1S(=O)(=O)Nc1ccc2c(c1C(=O)O)CCCC2	414.53	2	4	3.64	1
CHEMBL3927300	CID057510751	COCCCCNC(=O)c1ccc(NC(=O)N2Cc3ccc(F)cc3C2)cc1	385.44	2	3	3.53	1
CHEMBL295014	CID015307998	Cc1ccccc1C(=O)Nc1ccc(C(=O)N2Cc3ccsc3Cc3ccccc32)cc1	438.55	1	3	6.06	0
CHEMBL3335670	CID118714640	Cc1ccc(C(=O)Nc2cccc(C(=O)O)c2)c(NC(=O)c2ccc(C(C)(C)C)cc2)c1	430.5	3	3	5.5	0
CHEMBL152120	CID009966866	COc1cccc(NC(=O)Nc2cc(Cl)ccc2C(=O)O)c1	320.73	3	3	3.69	1
CHEMBL3577121	CID071736864	CNc1cc2nc(C)c(-c3cc(NC(=O)NCCC(C)(C)C)c(F)cc3C)cc2cn1	423.54	3	4	5.65	0
CHEMBL3691608	CID067355681	CN(C)C(=O)c1cc2cnc(Nc3ccc(C(=O)N4CC5CC4CN5)cn3)nc2n1C1CCCCC1	488.6	2	8	2.96	1
CHEMBL251145	CID016005382	N#Cc1cccc(NC(=O)C(C(=O)Nc2cccc(C#N)c2)c2ccc(C(=O)Nc3ccccc3N)cc2)c1	514.55	4	6	4.63	0
CHEMBL471979	-	COc1ccc2nc(N(Cc3ccc(C(=O)Nc4nnn[nH]4)cc3)[C@H]3CC[C@H](C(C)(C)C)CC3)n(C)c2c1	516.65	2	8	4.96	0
CHEMBL1779366	CID053235515	Nc1ncc(-c2nccc(-c3cc4c([nH]3)C3(CCNCC3)CNC4=O)n2)cn1	376.42	4	7	0.88	1
CHEMBL1287919	CID052948520	NC(=O)c1cnc(N[C@H]2CCCNC2)c2cc(-c3cccnc3)sc12	353.45	3	6	2.62	1
CHEMBL3682270	CID089647251	CCC1(CC)C[C@@H](NC(=O)Nc2ccc3c(c2)NC(=O)N(C)C3)c2ccc(Cl)cc2O1	442.95	3	3	5.52	0
CHEMBL1224701	CID016123464	O=S(=O)(Nc1ccc([C@]23CNC[C@H]2C3)cc1)c1ccc(OC(F)(F)F)cc1	398.41	2	4	3.25	1
CHEMBL550616	CID045270362	O=C1Nc2cc(CCOc3ccc(N4CCOCC4)cc3)ccc2Nc2cc(-c3ccc(O)cc3)ccc21	507.59	3	6	5.83	0
CHEMBL219536	CID016108902	CN1CCN(c2ccc(CCNC(=O)c3cnc(C#N)nc3NC3CCCCC3)cc2)CC1	447.59	2	7	2.82	1
CHEMBL3810005	CID123644751	CC(Cc1cc2c(c(C(N)=O)c1)N(CCCO)CC2)NCCOc1cc(Cl)ccc1OCC(F)(F)F	529.99	3	6	3.72	0
CHEMBL323134	CID009819027	CC(C)(C)c1ccc(CNC(=O)Nc2cccc3cnccc23)cc1	333.44	2	2	4.85	1
CHEMBL3889810	CID057510799	C[C@@H](NC(=O)c1ccc(NC(=O)N2Cc3cccnc3C2)cc1)C1CC1	350.42	2	3	3.16	1
CHEMBL3939263	CID072201728	COc1ccc(C(=O)Nc2ccc(OC(F)(F)F)cc2)cc1-c1cc[nH]n1	377.32	2	4	4.24	1
CHEMBL307655	CID021250434	Cn1c(=O)c(Cc2ccc(C(=N)N)cc2)nc2cc(C(C)(C)C(=O)N3CCNCC3)ccc21	446.56	3	6	1.52	1
CHEMBL3694231	CID068035868	COCCNc1ncc2ncnc(Nc3cc(C(=O)Nc4cc(N(C)CCN(C)C)cc(C(F)(F)F)c4)ccc3C)c2n1	597.65	3	10	4.8	0
CHEMBL3647465	CID059824341	Cc1nn(C2CCCCC2)c2sc(C(=O)Nc3ccc(C(=O)N(C)C)cc3)cc12	410.54	1	5	4.87	1
CHEMBL3984568	CID073332492	N[C@H]1CCCC[C@H]1Nc1cc2cn[nH]c(=O)c2c(Nc2cccc3occc23)n1	390.45	4	7	3.49	1
CHEMBL1270156	CID009826322	Cn1c(CNc2ccc(C(=N)N)cc2)nc2cc([C@@](C)(NCC(=O)O)C(=O)N3CCCC3)ccc21	477.57	5	7	1.98	1
CHEMBL3641141	CID068036354	Cc1ccc(C(=O)Nc2cc(N3CCN(CCO)CC3)cc(C(F)(F)F)c2)cc1Nc1ncnc2cnc(N3CCOCC3)nc12	637.67	3	11	3.69	0
CHEMBL346292	CID015511439	COc1cc2c(cc1OC)CN(CCc1ccc(NC(=O)c3ccccc3NC(=O)c3ccccc3)cc1)CC2	535.64	2	5	5.81	0
CHEMBL3809600	CID123183757	COc1cc(F)ccc1OCCNC(C)Cc1cc2c(c(C(N)=O)c1)N(CCCO)CC2	445.54	3	6	2.28	1
CHEMBL3805728	CID124155892	NC(=O)c1cncc(OCc2cccc(NC(=O)c3ccc(F)cc3F)c2)c1	383.35	2	4	3.29	1
CHEMBL3222174	CID045278628	NC(=O)Cn1ccc2cc(-c3ccc4oc(NC5CCCCC5)nc4c3)ccc21	388.47	2	5	4.68	1
CHEMBL2449544	CID073354217	Cc1ccc(C(=O)N2c3ccccc3[C@H](N3CCN(Cc4ccccc4)CC3)[C@@H](O)[C@H]2C)cc1	455.6	1	4	4.26	1
CHEMBL3951696	CID089523526	CC(C)n1ncc2cc(NC(=O)c3ccc4cc5n(c4c3)C(C)CCNC5=O)cnc21	416.49	2	6	3.91	1
-	CID000448326	[H][C@]1(CNCCC[C@@]1([H])OC(=O)C1=CC=C(O)C=C1)NC(=O)C1=CC=C(O)C=C1	370.41	4	6	1.81	1
CHEMBL3335650	CID118714621	CC(C)(C)c1ccc(C(=O)Nc2ccccc2C(=O)Nc2cccc(C(N)=O)c2)cc1	415.49	3	3	4.59	1
CHEMBL3972521	CID129626142	O=C(Nc1cccc(CN2CCC(C(=O)NCc3ccccn3)CC2)c1)c1ccc(Cl)cc1	462.98	2	4	4.52	1
CHEMBL2316199	CID071546360	COC(=O)[C@H](CC(C)C)NC(=O)c1ccc2c(c1)C(=O)c1ccc(Nc3ccc(F)cc3F)cc1CC2	506.55	2	5	5.36	0
-	CID005287979	CN(C)C(=O)C1=CC(=CC(NC(=O)C2=CC=C(C)C=C2)=C1)C1=CC=C(C=C1)C(=O)NO	417.47	3	4	3.74	1
CHEMBL1929221	CID011583248	CC(C)(C)c1cc(C(=O)N2CCNC(=O)C2)c(NC(=O)Nc2cccc3ccccc23)s1	450.56	3	4	4.41	1
CHEMBL224485	CID017809181	CC(C)CNC(=O)c1ccc(-c2ccccc2C(=O)Nc2ccc(C(=N)N)cc2)c(C(=O)O)c1	458.52	5	4	3.97	1
CHEMBL376877	CID003117511	CCC(C)c1ccc(N2C(=O)c3ccccc3NC2c2ccc(C(C)C)cc2)cc1	398.55	1	2	7.09	0
CHEMBL3685487	CID054760758	O=C(NC1CCCC1)c1ccncc1NC(=O)c1nc(C2CC2)ccc1Nc1cncnc1	443.51	3	7	3.81	1
CHEMBL3685528	CID058548161	CC(C)(O)CNC(=O)c1ccncc1NC(=O)c1nc(C2CC2)cnc1Nc1cncnc1	448.49	4	9	2.04	1
CHEMBL66755	CID012988885	CCN(CC)C(=O)c1ccc(N(c2ccccc2)C2CCNCC2)cc1	351.49	1	3	4.06	1
CHEMBL495278	CID025129434	N#Cc1ccc(C2=CC3(CCNCC3)Oc3ccccc32)cc1	302.38	1	3	3.5	1
CHEMBL3697034	CID118010066	CCC/C(=N\O)c1ccccc1NS(=O)(=O)c1ccc(OC(=O)C(C)(C)C)cc1	418.52	2	6	4.42	1
CHEMBL3660861	CID057524388	Cn1c(Nc2c(Cl)ccc(CNC(=O)C(C)(C)C)c2Cl)nc2cc(C(=O)Nc3ccc(OC(F)(F)F)cc3)c(N3CC4CC4C3)cc21	689.57	3	7	7.89	0
CHEMBL3653868	CID089886734	NC(=O)c1ccc(-c2nc(CN3CCOCC3)cc3c(-c4cnc5ccccc5c4)cccc23)cc1NC1CCC(O)CC1	587.72	3	7	5.76	0
CHEMBL1929224	CID011698813	CC(C)(C)c1cc(C(=O)N2CCNC(=O)CC2)c(NC(=O)Nc2ccc(C#N)c3ccccc23)s1	489.6	3	5	4.68	1
CHEMBL1172815	CID049799067	Cc1ccc(NC(=O)Nc2ccc3c(c2)NC(=O)/C3=C\c2ccc[nH]2)cc1	358.4	4	2	4.46	1
CHEMBL3971249	CID122510241	CCCN(CCC)C(=O)C1=Cc2ccc(C(=O)Nc3cccnc3)cc2N=C(N)C1	405.5	2	5	3.76	1
-	CID100060852	CCC(C(=O)NC1=CC=C(C=C1)Cl)N(C2=CC(=CC(=C2)C)C)S(=O)(=O)C	394.92	1	3	4.14	1
CHEMBL175813	CID021467167	O=C(Nc1ccc(C(=O)N2CCCCc3sccc32)cc1)c1ccccc1-c1ccccc1	452.58	1	3	6.65	0
CHEMBL3675484	CID066763098	COc1ccc(C(=O)Nc2cccc(C(C)Nc3ncnc4c(C(N)=O)cccc34)c2)cn1	442.48	3	7	3.56	1
CHEMBL2407339	CID073345995	C=CCCCC(=O)N[C@@H](Cc1cccc(CC=C)c1)[C@H](O)CN[C@H]1CC2(CCC2)Oc2ncc(CC(C)(C)C)cc21	559.8	3	5	6.18	0
CHEMBL1760602	CID054586914	Cc1c2c(n3c1CCCNCCNc1cc-3ccc1C(N)=O)CC(C)(C)CC2=O	394.52	3	5	2.99	1
CHEMBL3890974	CID129626112	O=C(Nc1cccc(CN2CCC(C(=O)NC3CCCCC3)CC2)c1)c1cc(F)c(Cl)nc1Cl	507.44	2	4	5.44	0
CHEMBL2021478	CID070685503	CN(CC(=O)N1c2ccccc2NC(=O)c2ccccc21)[C@H]1CCCC[C@H]1N(C)C.O=C(O)C(=O)O.O=C(O)C(=O)O	586.6	5	8	2.03	0
CHEMBL3697481	CID070872393	CCN(c1cc(-c2ccc(CNC(C)C)cc2)cc(C(=O)NCc2c(C)cc(C)[nH]c2=O)c1C)C1CCOCC1	544.74	3	5	5.4	0
CHEMBL382245	CID011477975	COc1cccc(C(=O)N[C@@H](CCC2CCCCC2)C(=O)N[C@H](CN2CCc3cc(F)ccc32)C(C)C)c1	523.69	2	4	5.5	0
CHEMBL515757	CID009817349	Cc1cccc(Nc2nc(NCCN)ncc2C(N)=O)c1	286.34	4	6	1.0	1
CHEMBL83982	CID044319339	O=C(c1ccccc1)N(c1ccc(O)cc1)C1CCN(Cc2ccccc2)CC1	386.5	1	3	4.7	1
CHEMBL3359569	CID118723702	Cc1ccc(NC(=O)c2cccc(O)c2NC(=O)c2ccc(N3CCCN(C)CC3)cc2)cc1.Cl	495.02	3	5	4.77	1
CHEMBL1084823	CID046890485	Cc1ccccc1-c1ccc(C(=O)N2C[C@]3(C)C[C@H]2CC(C)(C)C3)cc1C	361.53	0	1	6.01	0
CHEMBL251771	CID023598619	COC(=O)C1=CC2(CC1)CCN(C(=O)c1ccc(NC(=O)c3ccccc3F)cc1)c1ccccc1C2	498.55	1	4	5.55	0
CHEMBL3612469	CID122188237	CC(=O)NC[C@H]1CCc2ccccc2N1Cc1ccccc1	294.4	1	2	3.14	1
CHEMBL3426398	CID118737178	COc1ccc(-n2nnc(-c3ccccc3NC(=O)c3ccc(OC)c(OC)c3)n2)cc1	431.45	1	8	3.61	1
CHEMBL449879	CID025107498	NCCCC[C@H](N)C(=O)NCCC(=O)Nc1ccc2c(c1)C(=O)c1ccc(NC(=O)CCNC(=O)[C@@H](N)CCCCN)cc1C2=O	636.75	8	10	0.26	0
CHEMBL256539	CID044447808	CC(=O)N1CC[C@H](c2ccc(C)cc2)[C@@H]1C(=O)N1CCN(c2ccc(C)cc2[C@@H](N)C(C)C)CC1	476.67	1	4	4.01	1
CHEMBL339922	CID010833535	CCN(CC)C(=O)c1ccc(C(=C2CCNCC2)c2ccc(OC)cc2)cc1	378.52	1	3	4.36	1
CHEMBL321602	CID010256227	CC(C)C[C@H]1C(=O)N[C@H](C(=O)c2ccc(C(C)(C)C)cc2)Cc2ccc(cc2)OCCCC[C@@H]1C(=O)NO	522.69	3	5	5.24	0
CHEMBL1701516	CID024789844	COc1cccc(C(=O)Nc2cc3c(cc2N2CCCC2)n(C)c(=O)n3C)c1	380.45	1	6	2.74	1
CHEMBL110060	CID044340211	CC[C@H](C)[C@H](NC(=O)C[C@H](O)[C@@H](CC1CCCCC1)NC(=O)CCNC(=O)[C@@H](Cc1ccccc1)NC(=O)OC(C)(C)C)C(=O)NCc1cnc(C)nc1N	766.98	7	10	3.36	0
CHEMBL3322155	CID118709912	CN(CCC(=O)NCCNc1c2c(nc3ccccc13)CCCC2)C1CCCCC1	408.59	2	4	4.3	1
CHEMBL594369	CID046226326	CN1CCC(C(=O)Nc2ccc(-n3cc4cccc(C(N)=O)c4n3)cc2)CC1	377.45	2	5	2.4	1
CHEMBL3967365	CID057509674	CCn1cc(NC(=O)c2ccc(NC(=O)N3Cc4ccc(F)cc4C3)cc2)cn1	393.42	2	4	3.84	1
CHEMBL1271308	CID052949417	Cc1cc(C)cc(NC(=O)c2ccnc(-c3ccc(OC(F)(F)F)cc3)c2)c1	386.37	1	3	5.52	0
CHEMBL3911120	-	C#Cc1cc(C(=O)NCc2c(C)cc(C)[nH]c2=O)c(C)c(N(CC)[C@H]2CC[C@H](N(C)C)CC2)c1	462.64	2	4	3.91	1
CHEMBL3087674	CID072543919	CC(C)Cc1ccc(C(C)C(=O)NCCCNCCCNC2=CC(=O)C(NCCCNCCCNC(=O)C(C)c3ccc(CC(C)C)cc3)=CC2=O)cc1	743.05	6	8	5.06	0
CHEMBL1288221	CID052943718	NC(=O)c1cnc(N[C@H]2CCCNC2)c2cc(-c3ccc(F)c(Cl)c3)sc12	404.9	3	5	4.02	1
CHEMBL179346	CID044388428	CN(CC1CC1)C1CCN(c2ccc(NC(=O)c3ccc(-c4ccccc4)cc3)cc2)C1	425.58	1	3	5.53	0
CHEMBL3786653	CID127033112	COc1c(NC(=O)C(=O)c2ccc(OCCNC(=O)CN)c3ccccc23)cc(C(C)(C)C)cc1NS(C)(=O)=O	570.67	4	8	2.79	0
CHEMBL106229	CID044335356	Cc1ccccc1C(=O)Nc1ccc(C(=O)N2CCCNc3ccccc32)cc1	385.47	2	3	4.71	1
CHEMBL3799246	CID127046853	CCOc1ccc(C(=O)NO)cc1NC(=O)c1ccc(-c2ccccc2)cc1	376.41	3	4	4.12	1
CHEMBL3911952	CID090116219	Nc1ccccc1NC(=O)c1ccc2nc(N3CCNCC3)ccc2c1	347.42	3	5	2.48	1
CHEMBL328791	CID044325579	O=C(Nc1ccc(C(=O)N2CC3CSCCN3Cc3ccccc32)c(O)c1)c1ccccc1-c1ccccc1	535.67	2	5	5.89	0
CHEMBL596722	CID024937701	NC(=O)c1cccc2c1C(=O)N(c1ccc(CN3CCCC3)cc1)C2	335.41	1	3	2.54	1
CHEMBL141266	CID011797101	Cc1nc(N)ccc1CNC(=O)Cn1c(C)cnc(NC(C)(C)Cc2ccccc2)c1=O	434.54	3	7	2.59	1
CHEMBL1224697	CID016123140	CCN1C[C@H]2C[C@@]2(c2ccc(NS(=O)(=O)c3ccc(C(C)C)cc3)cc2)C1	384.55	1	3	4.2	1
CHEMBL9590	CID010522674	CCCC(=O)NCCc1c2n(c3ccc(OCC)cc13)Cc1ccccc1-2	362.47	1	3	4.53	1
CHEMBL3263667	CID071233981	Cc1ccccc1N1CCN(c2ccc(C(=O)NCCCN3CCCC3=O)cc2NC(=O)c2coc(C3CC3)n2)CC1	570.69	2	7	4.18	0
CHEMBL325329	CID015109759	CC[C@H](C)[C@H](NC(=O)C[C@H](O)[C@H](CC1CCCCC1)NC(=O)CCNC(=O)[C@H](Cc1ccccc1)NC(=O)CCC[N+](C)(C)C)C(=O)NCc1cnc(C)nc1N.[Cl-]	830.52	7	9	-0.56	0
CHEMBL472140	CID044571381	Cc1cc(C)c(NC(=O)Nc2cc3ccccc3cc2C(=O)N[C@H](C(=O)O)C2CCCCC2)c(C)c1	487.6	4	3	6.17	0
CHEMBL596144	CID046226286	NC(=O)c1cccc2cn(-c3cccc(C(=O)N4CCCNCC4)c3)nc12	363.42	2	5	1.56	1
CHEMBL3940682	CID069043467	Cc1ccc(NC(=O)c2cccc(Cc3n[nH]c(=O)c4c3CCCC4)c2)cc1F	391.45	2	3	3.94	1
CHEMBL32685	CID044340742	CC(C)C[C@H](NC(=O)[C@H](CCc1ccccc1)N[C@H](CCNC(=O)Cc1ccccc1)C(=O)O)C(=O)Nc1ccccc1	586.73	5	5	3.95	0
CHEMBL261917	CID009954121	CC(C)(C)c1ccc(S(=O)(=O)Nc2ccc3nccc(N4CCNCC4)c3c2)cc1	424.57	2	5	3.74	1
CHEMBL3952504	CID068323404	Cc1nc2ccc(NC(=O)c3ccc4cc5n(c4c3)CCCNC5=O)cc2s1	390.47	2	5	3.95	1
CHEMBL2170651	CID066559583	N=C(N)NC(=O)c1ccc(N2CCCC(NC(=O)c3ccc[nH]3)C2)c(C(F)(F)F)c1	422.41	5	4	2.06	1
CHEMBL1760614	CID052918144	CC(=O)N1CCc2c(C)c3c(n2-c2ccc(C(N)=O)c(c2)N[C@@H](C)CC1)CC(C)(C)CC3=O	450.58	2	5	3.63	1
CHEMBL3697926	CID068036161	CC(C)(C#N)c1cccc(NC(=O)c2ccc(F)c(Nc3ncnc4cnc(NC5CCOC5)nc34)c2)c1	512.55	3	9	4.56	0
CHEMBL2031577	CID023022499	O=C(Nc1ccc2cc(CN3CCCC3)cnc2c1)c1ccc(-c2ccccc2)cc1	407.52	1	3	5.75	0
CHEMBL418416	CID009955864	CCNC(=O)Nc1cccc([C@@H](Cc2ccncc2)c2ccc(OC)c(OC3CCCC3)c2)c1	459.59	2	4	5.93	0
CHEMBL178132	CID044388351	CC(C)c1ccc(NC(=O)Oc2ccc3c(c2)[C@]2(C)CCOC2N3C)cc1	366.46	1	4	4.87	1
CHEMBL455912	CID025071954	N#Cc1ncc(C(=O)N[C@H](Cc2ccccc2)CN2CCCC2)c(NCC2CCC3(CC2)CC3)n1	472.64	2	6	4.17	1
CHEMBL478421	CID044593639	Cc1ccc(NC(=O)c2ccccc2)cc1-c1ccc(C(=O)NCC2CC2)cc1	384.48	2	2	5.05	0
CHEMBL462346	CID044562399	CC(C)CC(N)c1ccccc1N1CCN(C(=O)[C@@H](Cc2ccc(Cl)cc2Cl)NCC2CCOC2)CC1	547.57	2	5	4.93	0
CHEMBL3909279	-	CCN(c1cc(Br)cc(C(=O)NCc2c(C)cc(C)[nH]c2=O)c1Cl)[C@H]1CC[C@H](N(C)C)CC1	537.93	2	4	5.04	0
CHEMBL146449	CID010763649	COc1ccc(/C(C)=C/c2ccc(C(=O)O)cc2)cc1C12CC3CC(CC(C3)C1)C2	402.53	1	2	6.42	0
CHEMBL3918209	CID089783152	Cc1nc2cccc(-c3cc4c([nH]3)CCNC4=O)c2nc1NC1(C)CCCCC1	389.5	3	4	4.35	1
CHEMBL2179616	CID071450133	COCCCN(Cc1ccc(C(=O)NO)cc1)C(=O)Nc1ccccc1	357.41	3	4	2.88	1
CHEMBL3673642	CID068322609	CC(C)(C)c1cc(NC(=O)c2ccc3cc4n(c3n2)CCCNC4=O)no1	367.41	2	6	2.71	1
CHEMBL3237578	CID073777188	COc1ccc(Nc2cc(NCCN)nnc2C(N)=O)nc1C(C)C	345.41	4	8	1.22	1
CHEMBL3903757	CID088539233	Cn1c(Nc2c(Cl)ccc(CNC(=O)[C@@](C)(O)C(F)(F)F)c2Cl)nc2cc(C(=O)Nc3ccc(F)c(Cl)c3)c(N3CC[C@@H](F)C3)cc21	719.93	4	7	7.15	0
CHEMBL3904894	CID060207631	Nc1ccccc1NC(=O)CCCCCNC(=O)c1ccc(Cl)cc1Cl	394.3	3	3	4.5	1
CHEMBL3646694	CID086766820	Cc1cccnc1N1CC=C(C(=O)Nc2ccc(C(=O)NC(F)(F)F)cc2)CC1	404.39	2	4	3.41	1
CHEMBL183434	CID011156852	NCc1ccccc1N1CCN(C(=O)[C@@H](Cc2ccc(Cl)cc2)NC(=O)[C@H]2Cc3ccccc3CN2)CC1	532.09	3	5	2.89	0
CHEMBL3415456	CID057524665	O=C(NO)c1ccc(NC2CCN(c3ccccc3Cl)C2=O)cc1	345.79	3	4	2.68	1
CHEMBL3799111	CID118204829	Cc1cccc(N2C(=O)c3c(Cl)ccc(NS(=O)(=O)c4ccc(C(C)(C)C)cc4)c3C2=O)n1	483.98	1	5	4.94	1
CHEMBL3634505	CID122196172	Cn1cc(NC(=O)c2csc3ncc(N[C@@H]4CCCNC4)nc23)c(C(F)(F)F)n1	425.44	3	8	2.86	1
CHEMBL435741	CID044385842	C/N=C(/NC)N(C)Cc1ccc(C(=O)Nc2ccc(Cl)cc2C(=O)Nc2ccc(Cl)cn2)cc1	499.4	3	4	4.53	1
CHEMBL555565	CID045271024	O=C(c1ccccc1)N(c1ccc2[nH]ccc2c1)C1CCNCC1	319.41	2	2	3.57	1
CHEMBL64604	CID044303344	CCc1ccc(C(=O)N[C@@H](CC(C)C)C(=O)NCCNc2ccc(OC)cc2)cc1	411.55	3	4	3.63	1
CHEMBL1821814	CID053237109	Cc1ccccc1-c1ccc2nc(N)c(CC(C)C(=O)NCC3CCCCC3)cc2c1	415.58	2	3	5.67	0
CHEMBL1270565	CID010217362	C[C@@H](OC[C@@]1(c2ccccc2)CC[C@@H](C(N)=O)CN1)c1cc(C(F)(F)F)cc(C(F)(F)F)c1	474.44	2	3	5.18	0
CHEMBL1290470	CID002132378	NC(=O)c1cc(-c2ccccc2)sc1NC(=O)c1ccc(OC(F)F)cc1	388.4	2	4	4.37	1
CHEMBL1813525	CID053484109	O=C1NC(=O)c2cc(Oc3ccc(Br)cc3)ccc21	318.13	1	3	3.13	1
CHEMBL3935589	CID072203280	O=C(Nc1ccc(OC(F)(F)F)cc1)c1ccc(Cl)c(-c2cccnc2)c1	392.76	1	3	5.55	0
CHEMBL3908864	CID122510277	CCCN(CCC)C(=O)C1=Cc2ccc(C(=O)Nc3ccc(CN)nc3)cc2N=C(N)C1	434.54	3	6	3.22	1
CHEMBL3934550	CID118521917	CC(C)(C)NC(=O)C1(C)CCN(Cc2cccc(NC(=O)c3cccc(C(F)(F)F)n3)c2)CC1	476.54	2	4	4.87	1
CHEMBL3689539	CID071115272	CN1CCN(Cc2ccc(C(=O)Nc3ccc(Cl)c(-c4ccc5cc(NC(=O)C6CC6)ncc5c4)c3)cc2)CC1	554.09	2	5	5.9	0
-	CID073755157	CC[C@@H]1[C@@H](C)[C@H](Nc2ccccc2)c2c(N1C(=O)c1cc(Cl)cc(c1)Cl)cccc2	439.39	1	2	7.22	0
CHEMBL3982103	CID129626202	CC(C)(C)NC(=O)C1CCN(Cc2cccc(NC(=O)Cc3c(C(F)(F)F)ccc(Cl)c3Cl)c2)CC1	544.45	2	3	6.32	0
CHEMBL3660852	CID086666467	Cn1c(Nc2c(Cl)ccc(CNC(=O)C(C)(C)C)c2Cl)nc2cc(C(=O)Nc3ccc(F)c(Cl)c3)c(N3CCC(C(F)(F)F)CC3)cc21	728.02	3	6	9.11	0
CHEMBL2178937	-	Cc1nc(C)c(-c2ccc([C@H]3CC[C@H](CC(=O)NC(C)(C)C(=O)O)CC3)cc2)nc1C(N)=O	452.56	3	5	3.5	1
CHEMBL2071516	CID066560429	O=C1OC(O)C(c2ccc(C(=O)Nc3ccccc3)cc2)=C1Br	374.19	2	4	2.92	1
CHEMBL173443	CID005353376	CCCCCc1ccc(/C=C/C(=O)Nc2ccccc2C(=O)O)cc1	337.42	2	2	4.77	1
CHEMBL3961980	CID072704841	COc1ccc(C(=O)Nc2cccc(CN3CCC(C(=O)NC4CCCCC4)CC3)c2)cn1	450.58	2	5	4.0	1
CHEMBL3941441	CID057509710	N#Cc1ccccc1N1CCN(C(=O)c2ccc(NC(=O)N3Cc4ccccc4C3)cc2)CC1	451.53	1	4	4.07	1
CHEMBL3613635	CID122189185	CN(C)C1CCN(S(=O)(=O)c2ccc(NC(=O)c3ccc(C(F)(F)F)cc3)cc2)CC1	455.5	1	4	3.67	1
CHEMBL3921551	CID118873351	CC1(N)CCN(c2cccnc2NC(=O)c2nc(-c3nccc(Cl)c3C(F)(F)F)cnc2N)CC1	506.92	3	8	3.76	0
CHEMBL1671935	CID011382077	CC(C)(C)CC(=O)Nc1ccc(C(=O)Nc2nccs2)cc1F	335.4	2	4	3.91	1
CHEMBL194893	CID044404074	CNC(=O)c1ccc(OC)c(NC(=O)NC(=O)c2ccc(Cl)cc2Cl)c1	396.23	3	4	3.32	1
CHEMBL235210	CID023648268	COc1ccc(C(=O)Nc2cc(-c3cccs3)ccc2N)cc1	324.41	2	4	4.26	1
CHEMBL3415584	CID118733346	Cc1cc(C)cc(Nc2cc(N[C@@H]3CCCC[C@@H]3N)cnc2C(N)=O)c1	353.47	4	5	3.22	1
CHEMBL3947219	CID057510439	O=C(NC1COC2(CCNCC2)C1)c1ccc(NC(=O)N2Cc3ccccc3C2)cc1	420.51	3	4	2.88	1
CHEMBL3664739	CID067085077	Cn1c2c(c3cc(S(=O)(=O)c4cccc(NC5CCCC5)c4)ccc31)C1CCC(C2)N1	435.59	2	5	4.71	1
CHEMBL3656387	CID058235049	CC(Nc1cccc(F)c1)c1cc(C(=O)NCCN(C)C)cc2c(=O)cc(N3CCOCC3)oc12	482.56	2	7	3.23	1
CHEMBL42514	CID044289034	Cc1ccccc1C1(C#N)CCN(CCCNC(=O)C(c2cccc(F)c2)C(C)C)CC1	435.59	1	3	4.94	1
CHEMBL1256717	CID006604121	Cc1cc(C)c(NC(=O)C[C@H](CC(=O)O)c2cccc3ccccc23)c(C(=O)N2CCC3(CCCC3)CC2)c1	526.68	2	3	6.84	0
CHEMBL3644050	CID053353199	Cn1cc(Cl)c2cnc(NC(=O)c3ccc(C(C)(C)O)cc3)cc21	343.81	2	4	3.71	1
CHEMBL3682269	CID089646983	CCC1(CC)C[C@@H](NC(=O)Nc2ccc3c(c2)NC(=O)N(C)C3)c2ccc(C(F)(F)F)cc2O1	476.5	3	3	5.89	0
CHEMBL470791	CID044590208	Nc1ccc(-c2cccs2)cc1NC(=O)c1ccc(N2CCC3(CC2)CNC3=O)nc1	433.54	3	6	3.36	1
CHEMBL3641067	CID068036233	CCN1CCN(c2cc(NC(=O)c3ccc(C)c(Nc4ncnc5cnc(N6CCOCC6)nc45)c3)cc(C(F)(F)F)c2)CC1	621.67	2	10	4.72	0
CHEMBL3682236	CID071611348	CCC1(CC)C[C@@H](NC(=O)Nc2cccc3c2CNC(=O)N3C)c2ccc(Cl)c(Cl)c2O1	477.39	3	3	5.86	0
CHEMBL1910792	CID056935645	COc1ccc(NC(=O)c2ccc3c(c2)N(C)C(=O)CN3c2ccc(Cl)c(Cl)c2)cc1N1CCN(C)CC1	554.48	1	6	5.12	0
CHEMBL434884	CID010641076	COc1ccc(SC)cc1CN[C@H]1CCCN[C@H]1c1ccccc1	342.51	2	4	4.0	1
CHEMBL213767	CID044416539	COc1cc(NC(=O)c2ccc(-c3ccccc3)cc2)ccc1OCCN1CCCCC1	430.55	1	4	5.48	0
CHEMBL3692616	CID071230795	O=C(NC1CCNC1)c1ccc(-c2noc(C(F)(F)F)n2)cc1	326.28	2	5	1.85	1
CHEMBL3612462	CID122188231	CCNC(=O)NCC1CCc2ccccc2N1C	247.34	2	2	1.76	1
CHEMBL1081787	CID003091947	CCCCC(=O)N(c1ccccc1)C1CC(C)N(C(=O)c2ccccc2)c2ccccc21	426.56	0	2	6.39	0
CHEMBL1462961	CID005183012	Cc1cccc(NC(=O)C(=O)NCCc2c[nH]c3ccccc23)c1C	335.41	3	2	3.08	1
CHEMBL271760	CID016116847	Cc1ccc(NC(=O)c2ccccc2)cc1C(=O)Nc1cnc(Nc2ccc(N3CCN(C)CC3)cc2)nc1	521.63	3	7	4.79	0
CHEMBL3800634	CID118138692	COC1CCN(c2ccccc2CN/C(N)=N/C(=O)c2ccc(C[C@H](N)C(=O)O)cc2)CC1	453.54	4	5	1.5	1
CHEMBL526193	CID044592561	C=C(C)/C=C\c1ccc(-c2ccc(C(=O)NCC(C)C)cc2C(=O)O)c(C(=O)Nc2ccc(C(=N)N)cc2)c1	524.62	5	4	5.56	0
CHEMBL361693	CID044397282	NCCC(=O)N[C@H](Cc1ccc(Cl)cc1Cl)C(=O)N1CCN(C2(CNCc3ccccc3)CCCCC2)CC1	574.6	3	5	4.01	0
CHEMBL3660815	CID057524391	Cn1c(Nc2c(Cl)ccc(CNC(=O)C(C)(C)C)c2Cl)nc2cc(C(=O)Nc3ccc(F)c(Cl)c3)c(NCC(F)F)cc21	655.94	4	6	8.01	0
CHEMBL2419604	CID056968004	Cc1n[nH]c2c(C)cc(C(=O)N3CCC4(CC3)Cc3cn(C(C)(C)C)nc3C(=O)N4)cc12	434.54	2	5	3.09	1
CHEMBL3917873	CID073296273	Cc1c(-c2cccc(C(F)(F)F)c2)c(=O)c(C(=O)NCc2ccc(S(C)(=O)=O)cc2)cn1C1CCOC1	534.56	1	6	4.14	0
CHEMBL1724886	CID024792088	CC(C)c1ccc(NC2CCCN(C(=O)c3cc(C(C)C)nc(N)n3)C2)cc1	381.52	2	5	4.02	1
CHEMBL3259908	CID059438392	COc1cc(C(F)(F)F)cc(C(F)(F)F)c1C(=O)NC1(c2ccccc2)CCCNC1	446.39	2	3	4.74	1
CHEMBL1439679	CID001293411	Cc1ccc(C(=O)NC(=S)Nc2ccc(-c3ccc(CO)o3)cc2)cc1	366.44	3	4	3.87	1
-	CID009917716	O=C(Nc1c(C)cccc1C)CN1CCN(CC1)[C@H]1CCN([C@@H](C1)Cc1ccccc1)C(=O)c1cc(cc(c1)C(F)(F)F)C(F)(F)F	660.7	1	4	6.81	0
CHEMBL1235110	CID011493841	Cc1cccc(Nc2nc(N[C@@H]3CCCC[C@@H]3N)ncc2C(N)=O)c1	340.43	4	6	2.31	1
CHEMBL3903466	CID060207656	Cc1ccccc1C(=O)NCCCCCC(=O)Nc1ccccc1N	339.44	3	3	3.51	1
CHEMBL3684068	CID118062334	Cc1noc(Cc2ccc(C(=O)Nc3sc(Nc4ccc5ccccc5c4)nc3C(N)=O)cc2)n1	484.54	3	8	4.67	1
CHEMBL3947869	CID057509852	CN(C)CCCNC(=O)c1ccc(NC(=O)N2Cc3ccccc3C2)cc1	366.47	2	3	2.92	1
CHEMBL1325991	CID016015619	CC(C)(C)c1ccc(C(=O)Nc2ccc3nc(SCC(=O)N4CCCC4)sc3c2)cc1	453.63	1	5	5.56	0
CHEMBL487273	CID011313946	NC(=O)Nc1sc(-c2ccccc2)cc1C(=O)N[C@H]1CCCNC1	344.44	4	4	2.39	1
CHEMBL3673104	CID071478082	Nc1ccccc1NC(=O)c1ccc(CNC(=O)c2cccc3ccccc23)cc1	395.46	3	3	4.6	1
CHEMBL2018390	CID070683350	CCC[C@H](O)[C@H](CNCc1ccc(C)cc1C)NC(=O)CNC(=O)c1cc(C(F)(F)F)ccc1NC(=O)N1CCOCC1	607.67	5	6	3.35	0
CHEMBL240780	CID023635236	CNCCC(=O)N[C@H](c1cc(C)ccc1N1CCN(C(=O)[C@H](C)Cc2ccc(Cl)cc2)CC1)C(C)C	513.13	2	4	4.6	0
CHEMBL3675331	CID046869252	COc1ccc(C(CN)Nc2ncnc3c(C(N)=O)cccc23)cc1OC	367.41	3	7	1.86	1
CHEMBL3818875	CID059448236	CNc1nc(C)nc(N[C@H]2CCC[C@@H](C(=O)NCc3ccc(C#N)cc3C(F)(F)F)C2)n1	447.47	3	7	3.4	1
CHEMBL3951801	CID057510891	CN1CCCC[C@H](NC(=O)c2ccc(NC(=O)N3Cc4ccccc4C3)cc2)C1=O	406.49	2	3	2.98	1
CHEMBL194465	CID044403073	COc1ccc(S(=O)(=O)n2cc(C[C@@H]3CCCN3)c3ccccc32)cc1OC	400.5	1	6	3.19	1
CHEMBL1834179	CID052914173	CCC(=O)N[C@H]1CC[C@@H](C(=O)N(C)c2ccc(-c3ccccc3)cc2)C1	350.46	1	2	4.01	1
CHEMBL3323010	CID117871054	CC(C)(C)c1nc(C2CC2)cc(N2CCN(CCCCNC(=O)c3cn4ccccc4n3)CC2)n1	475.64	1	7	3.63	1
CHEMBL400048	CID044444759	O=C(O)C1=CC2(CC1)CCN(C(=O)c1ccc(NC(=O)c3ccccc3F)cc1)c1ccccc1C2	484.53	2	3	5.46	0
CHEMBL3699830	CID067491692	CC(C)(C)Nc1nccc2ccc(C(=O)N3CCC4(CC3)Cc3cn(C(C)(C)C)nc3C(=O)N4)cc12	488.64	2	6	4.36	1
CHEMBL3907325	CID071731919	Cc1nc2cccc(-c3cc4c([nH]3)CCCNC4=O)c2nc1NC(C)(C)C	363.47	3	4	3.82	1
CHEMBL1823347	CID056673775	COC(=O)C(c1ccccc1)N1CCN(c2ccc(NC(=O)c3ccccc3-c3ccccc3)cc2C#N)CC1	530.63	1	6	5.51	0
CHEMBL473350	CID044564922	CC(c1ccncc1)N1CCN(S(=O)(=O)c2ccc(C(C)(C)C)cc2)[C@H](C)C1	401.58	0	4	3.84	1
CHEMBL1645136	CID053317328	C[C@H](NC(=O)c1cccc2c1N(Cc1ccc(F)cc1)CC2)c1ccc(C(=O)O)cc1	418.47	2	3	4.58	1
CHEMBL3647452	CID057698167	CCOC(=O)Nc1ccc(NC(=O)c2cc3c(C)nn(C4CCCCC4)c3s2)cc1	426.54	2	6	5.73	0
CHEMBL2442469	CID072697292	NC(=O)c1cnc(-c2ccccc2)nc1Nc1ccc(CC(=O)NCC2CC2)cc1	401.47	3	5	3.05	1
CHEMBL494466	CID044568633	Cc1cc(NC(=O)c2ccc(C3CCCN3)cc2)nn1Cc1cc(Cl)ccc1OCC(C)C.Cl	503.47	2	5	6.03	0
CHEMBL3799737	CID118138451	N/C(=N\C(=O)c1ccc(C[C@H](N)C(=O)O)cc1)NCc1c(Oc2ccccc2Cl)cccc1N1CCCCC1	550.06	4	5	4.32	0
CHEMBL3806238	CID124156573	CCc1ccc(C(=O)Nc2cccc(COc3cncc(C(N)=O)c3)c2)cc1	375.43	2	4	3.57	1
CHEMBL3701044	CID070872360	CCN(c1cc(-c2ccc(N3CCNCC3)nc2)cc(C(=O)NCc2c(C(C)C)cc(C)[nH]c2=O)c1C)C1CCOCC1	586.78	3	7	4.52	0
CHEMBL3798002	CID118138690	N/C(=N\C(=O)c1ccc(C[C@H](N)C(=O)O)cc1)NCc1ccccc1N1CCOCC1	425.49	4	5	0.72	1
CHEMBL3976952	CID057509873	CC1CCCN(C(=O)c2ccc(NC(=O)N3Cc4ccccc4C3)cc2)C1	363.46	1	2	4.11	1
CHEMBL2089255	CID070682875	CC(C)(C)Nc1nc(Nc2ccc(C(N)=O)cc2)cc(N)c1C#N	324.39	4	6	2.59	1
CHEMBL3920246	CID089793641	O=C1NCCc2[nH]c(-c3cccc4ccc(N[C@H]5CCCNC5)nc34)cc21	361.45	4	4	2.68	1
CHEMBL383971	CID044416521	COc1cc(NC(=O)c2ccc(C3CCCCC3)cc2)ccc1OC[C@@H]1CCCN1C	422.57	1	4	5.47	0
CHEMBL228757	CID011430140	C/C(=C1/C(=O)Nc2ccc(NC(N)=O)cc21)c1cc(CNC(=O)C2CCNCC2)c[nH]1	422.49	6	4	2.0	0
CHEMBL3682318	CID089646812	CCCC1(CCC)C[C@@H](NC(=O)Nc2ccc3c(c2)NC(=O)CC3)c2cccc(F)c2O1	439.53	3	3	5.69	0
CHEMBL378052	CID011526735	O=C(Nc1cc(-c2ccccc2)ccc1N1CCN(CC[C@H](O)c2ccccc2)CC1)c1cccc2ccccc12	541.7	2	4	7.0	0
CHEMBL168145	CID044379508	CCN(CCCCC1CCN(CC(=O)N2c3ccccc3NC(=O)c3ccccc32)CC1)C(=O)c1cccc(I)c1	664.59	1	4	6.57	0
CHEMBL1444580	CID002325523	NC(=O)c1c(NC(=O)c2ccc(N3C(=O)CCC3=O)cc2)sc2c1CCCC2	397.46	2	5	2.63	1
CHEMBL1380198	CID002255059	CCCCOc1ccc(C(=O)N/C(=C/C=C/c2ccccc2)C(=O)NC)cc1	378.47	2	3	3.94	1
CHEMBL300338	CID013557472	Cc1ccc2nc3ccc(C(=O)NCCCCc4cccnc4)cn3c(=O)c2c1	386.46	1	5	3.3	1
CHEMBL245100	CID018376562	O=C(Nc1ccc(Cl)cc1)c1cc(Cl)ccc1NC(=O)c1scc(CN2CCOCC2)c1Cl	524.86	2	5	6.05	0
CHEMBL398617	CID025156241	CCC(=O)NCc1ccc(C(=O)Nc2cc(-c3ccccc3)ccc2N)cc1	373.46	3	3	4.21	1
CHEMBL2048566	CID070682026	COCCOc1ccccc1N1CC(C)(C)N(C[C@H](N)[C@@H](O)C[C@H](C(=O)NCC(C)(C)C(N)=O)C(C)C)CC1=O.O=C(O)/C=C/C(=O)O	679.81	6	10	0.83	0
CHEMBL3134106	CID076314885	CC1(C)NC(=O)c2cc(S(=O)(=O)Nc3ccc(C(F)(F)F)cc3)ccc2NC1=O	427.4	3	4	2.97	1
CHEMBL330095	CID010625155	C/N=C(/Nc1ccccc1)NC1CCc2ccccc2N(Cc2cccc(NC(=O)NC(C)C)c2)C1=O	498.63	4	3	4.75	1
CHEMBL515091	CID025190613	CC1(C)CCC(N2CCC3(CC2)C(=O)N(CCNC2CCCC2)CN3c2ccccc2)c2ccccc21	500.73	1	4	5.47	0
CHEMBL3972296	CID089783886	CC(C)(C)Nc1ncc2cccc(-c3cc4c([nH]3)CCNC4=O)c2n1	335.41	3	4	3.12	1
CHEMBL467041	CID044574164	CCc1ccc(S(=O)(=O)N[C@@H]2c3cc(NC(=O)c4ccc(OC)cc4)ccc3CC[C@H]2O)cc1	480.59	3	5	3.84	1
CHEMBL2043316	CID019749467	COc1ccc(C(=O)O)c(Nc2cccc(C)c2)c1	257.29	2	3	3.45	1
CHEMBL2376322	CID071603028	CCC1(C)NC(=O)c2cc(S(=O)(=O)Nc3ccccc3)ccc2NC1=O	373.43	3	4	2.34	1
CHEMBL175014	CID044386242	CNCCN(C)Cc1ccc(C(=O)Nc2ccc(Cl)cc2C(=O)Nc2ccc(Cl)cn2)cc1	486.4	3	5	4.54	1
CHEMBL3415625	CID057524273	O=C(NO)c1ccc(NC2CCN(c3ccc(Cl)cc3)C2)cc1	331.8	3	4	3.15	1
CHEMBL335962	CID013006037	Cc1cccc(NC(=O)Oc2ccc3c(c2)[C@]2(C)CCN(C)[C@@H]2N3C)c1C	365.48	1	4	4.28	1
CHEMBL471166	CID044562458	CC(C)CC(O)c1ccccc1N1CCN(C(=O)[C@@H](Cc2ccc(Cl)cc2Cl)NC(=O)C(C)(C)N)CC1	549.54	3	5	4.19	0
CHEMBL101935	CID044332168	O=C(Nc1ccc(C(=O)N2CCC3(C=CCCC3)Cc3ccccc32)cc1)c1ccccc1	436.56	1	2	6.26	0
CHEMBL3985867	CID021877273	O=C(Nc1cccc(Nc2ccc3c(/C=C/c4ccccc4)n[nH]c3c2)c1)c1ccccc1	430.51	3	3	6.73	0
CHEMBL1957968	CID001442508	O=C(Nc1ccc(-c2nc3ccccn3c2NC2CCCCC2)cc1)c1cccs1	416.55	2	5	6.06	0
CHEMBL3415056	CID118733058	Cc1ccccc1N(CCC(=O)O)C(=O)c1ccc2c(c1)nc(CNc1ccc(C(=N)N)cc1F)n2C	502.55	4	6	4.04	0
CHEMBL142454	CID010718869	Cc1cc(N)c2cc(NC(=O)c3ccccc3COc3ccc(Br)cc3)ccc2n1	462.35	2	4	5.72	0
CHEMBL365993	CID044403061	Cc1ccc(S(=O)(=O)n2cc(C[C@@H]3CCCN3)c3ccccc32)cc1	354.48	1	4	3.48	1
CHEMBL3339025	CID118715742	Cc1ccc(Nc2ncnc3sc(NC(=O)CCCCCC(=O)NO)cc23)cc1C	427.53	4	7	4.45	1
CHEMBL3691607	CID067355171	CN(C)C(=O)c1cc2cnc(Nc3ccc(C(=O)N4CC5CCC(C4)N5)cn3)nc2n1C1CCCCC1	502.62	2	8	3.35	0
CHEMBL3613641	CID122189191	CC(C)N1CCN(S(=O)(=O)c2ccc(NC(=O)c3ccc(C(F)(F)F)cc3C(F)(F)F)cc2)CC1	523.5	1	4	4.69	0
CHEMBL400920	CID044442352	Nc1ccccc1NC(=O)c1ccc(C(C(=O)Nc2cccc(N3CCOCC3)c2)C(=O)Nc2cccc(N3CCOCC3)c2)cc1	634.74	4	8	4.56	0
CHEMBL63477	-	CCN(CC)C(=O)c1ccc(/C(=C2\C[C@@H]3CC[C@H](C2)N3)c2ccccc2)cc1	374.53	1	2	4.88	1
CHEMBL3936258	CID057510748	CC(NC(=O)c1ccc(NC(=O)N2Cc3ccc(F)cc3C2)cc1)C1(C)CC1	381.45	2	2	4.29	1
CHEMBL3680394	CID068078922	CCC(Nc1ncnc2c(C(N)=O)cccc12)c1cccc(NC(=O)c2ccc(OC(F)(F)F)cc2)c1	509.49	3	6	5.44	0
CHEMBL3677340	CID071612294	CC1(C)C[C@@H](NC(=O)Nc2ccc3c(c2)NC(=O)N(CCO)C3)c2cccc(F)c2O1	428.46	4	4	3.59	1
CHEMBL1800420	CID053387390	Cc1cc(C)cc(NCCC2(c3ccccc3)CCOC(C)(C)C2)c1	337.51	1	2	5.63	0
CHEMBL3662774	CID066738799	CCc1ccc(C(=O)Nc2n[nH]c3c2CN(C(=O)N2C[C@@H]4CCCN4C[C@@H]2C)C3(C)C)cc1	450.59	2	4	3.56	1
CHEMBL3670466	CID066762996	NC(=O)c1cccc2c(NCCNCc3ccccc3)ncnc12	321.38	3	5	1.93	1
CHEMBL3956036	CID069044247	COc1cc(NC(=O)c2cccc(Cc3n[nH]c(=O)c4c3CCCC4)c2)ccc1C	403.48	2	4	3.81	1
CHEMBL3216270	CID090664688	Cc1ccc(-c2c(CC(=O)Nc3cccc(C(N)=O)c3)c(C)nc(CC(C)C)c2CN)cc1.Cl.Cl	517.5	3	4	5.15	0
CHEMBL418917	CID010245631	CN1CC[C@@]2(C)c3cc(OC(=O)Nc4ccccc4)ccc3NC12	323.4	2	4	3.64	1
CHEMBL3680582	CID066762955	NC(=O)c1cccc2c(NCc3cccc(NC(=O)c4ccc(N5CCOCC5)c(C(F)(F)F)c4)c3)ncnc12	550.54	3	7	4.45	0
CHEMBL75527	CID009820462	CC1(C)CCC(C)(C)c2cc(C3COc4cc(C(=O)O)ccc4C3)ccc21	364.49	1	2	5.45	0
CHEMBL426258	CID044396145	Cc1cc(Cl)nnc1N1CCN(C(=O)Nc2ccc(C(C)(C)C)cc2)CC1	387.92	1	4	4.09	1
CHEMBL3326707	CID118711813	Cc1ccc2oc(=O)c(C(=O)NCCCCCCNc3c4c(nc5ccccc35)CCCC4)cc2c1	483.61	2	5	5.93	0
CHEMBL513067	-	COc1ccc2c(c1)nc(N(Cc1ccc(C(=O)Nc3nnn[nH]3)cc1)[C@H]1CC[C@H](C(C)(C)C)CC1)n2C	516.65	2	8	4.96	0
CHEMBL3951961	CID122510313	CCCN(CCC)C(=O)C1=Cc2ccc(C(=O)Nc3cccc(F)c3)cc2N=C(N)C1	422.5	2	4	4.5	1
CHEMBL3969636	CID044252534	CC(=O)N(C)C1(c2ccccc2)CCC(c2ccccc2)(N(C)C)CC1	350.51	0	2	4.39	1
CHEMBL3431613	CID016051014	COc1ccc(Cl)cc1S(=O)(=O)N1CCCCc2ccc(C(=O)Nc3ccc(C(=O)O)c(Cl)c3)cc21	549.43	2	5	5.48	0
CHEMBL2057914	CID011397050	CC(C)(C)c1ccc(C(=O)Nc2cccc(-c3cn4ccnc4c(Nc4ccccc4)n3)c2)cc1	461.57	2	5	6.69	0
CHEMBL3940862	CID057510459	CC(C)CCNS(=O)(=O)c1ccc(NC(=O)N2Cc3ccc(C#N)cc3C2)cc1	412.52	2	4	3.43	1
CHEMBL3416426	CID118734093	Cl.N[C@H]1C[C@@H]1c1ccc(NC(=O)c2ccccc2)cc1	288.78	2	2	3.18	1
CHEMBL3581735	CID122179045	CC(C)(C)c1ccc(NC(=O)N2CCc3cc(S(=O)(=O)Nc4ccc(F)cc4F)cc(N4CCCC4=O)c32)cc1	568.65	2	4	5.78	0
CHEMBL3689903	CID068035487	Cc1ccc(C(=O)Nc2ccc(C(F)(F)F)cc2)cc1Nc1ncnc2c(N)nc(N3CCNCC3)nc12	523.52	4	9	3.73	0
CHEMBL3970090	CID118873317	CC1(N)CCN(c2cccnc2NC(=O)c2nc(-c3nc(N4CCC(F)(F)CC4)ncc3F)cnc2N)CC1	542.57	3	10	2.86	0
CHEMBL2337032	CID070679466	Cc1c(F)ccc(C(=O)Nc2cc([N+](=O)[O-])ccc2N2CCN(C)CC2)c1Cl	406.85	1	5	3.7	1
CHEMBL147982	CID018376999	Cc1ccc(NC(=O)c2sc3ccccc3c2Cl)c(C(=O)Nc2ccccn2)c1	421.91	2	4	5.76	0
CHEMBL3690974	CID089476602	CC(C)(C)CCOc1cccc(-c2cc(NC(=O)C3CCC(=O)NC3)nn2-c2ccccc2)c1	460.58	2	5	4.82	1
CHEMBL2165810	CID013133084	CC(C)(C)c1ccc(-c2cnc3ccnn3c2N)cc1	266.35	1	4	3.28	1
CHEMBL404069	CID044456184	Cc1ccc(N2CCN(C(=O)[C@@H]3CN(C4CCOCC4)C[C@H]3c3ccc(Cl)cc3)CC2)c([C@@H](NC(=O)CN)C(C)C)c1	596.22	2	6	3.96	0
CHEMBL3892205	CID057510921	CC(C)(C)OCCCNC(=O)c1ccc(NC(=O)N2Cc3ccccc3C2)cc1	395.5	2	3	4.17	1
CHEMBL3680458	CID066763839	CN(C)CCC(Nc1ncnc2c(C(N)=O)cccc12)c1cccc(NC(=O)c2cc(F)ccc2F)c1	504.54	3	6	4.36	0
CHEMBL3786124	CID086275816	O=C(N[C@H]1CN2CCC1CC2)c1cc2cccc(-c3ccccc3)n2c1	345.45	1	3	3.43	1
CHEMBL3699834	CID056967693	Cc1cc(C(=O)N2CCC3(CC2)Cc2cnn(C(C)(C)C)c2C(=O)N3)cc2c[nH]nc12	420.52	2	5	2.78	1
CHEMBL3186206	CID049867946	O=C(Nc1cccc(NC(=O)c2ccccc2C(F)(F)F)c1)c1ccccc1	384.36	2	2	5.21	0
CHEMBL3895781	CID072704045	Cc1cnc(C(=O)Nc2cccc(CN3CCC(C(=O)NC4CCCCC4)CC3)c2)cn1	435.57	2	5	3.7	1
CHEMBL2401990	CID067148905	Cc1ccc(C(=O)NC2CC2)cc1NC(=O)c1ccc(-c2ccc(C#N)cc2)s1	401.49	2	4	4.74	1
CHEMBL1641951	CID049840760	CCCCCn1cc(C(=O)Nc2cccc(C(F)(F)F)c2)c(=O)cc1-c1ccccc1	428.45	1	3	5.98	0
CHEMBL3682327	CID089649475	O=C1CCc2ccc(NC(=O)N[C@@H]3CCOc4cc(C(F)(F)F)ccc43)cc2N1	405.38	3	3	4.24	1
CHEMBL102275	CID136056575	CCN(Cc1ccc2nc(C)[nH]c(=O)c2c1)c1ccc(C(=O)N[C@@H](CCC(=O)O)C(=O)O)c(N)c1	481.51	5	7	1.89	1
CHEMBL1357618	CID016033103	CC1CCN(c2ccc(NC(=O)c3cccc(Cl)c3)cc2C(=O)O)CC1	372.85	2	3	4.53	1
CHEMBL2316582	CID051038269	Cc1ccc(C(=O)Nc2ccc(CN3CCN(C)CC3)c(C(F)(F)F)c2)cc1C#Cc1cnc2[nH]ncc2c1	532.57	2	5	4.68	0
CHEMBL3953273	CID129626208	CC(C)(C)NC(=O)C1CCN(Cc2cccc(NC(=O)C3CC3(C)C)c2)CC1	385.55	2	3	3.8	1
CHEMBL3690074	CID046830970	Cc1ccc(NC(=O)c2ccc3c(c2)CCC3N2CCNCC2)cc1Nc1nccc(-c2cccnc2)n1	505.63	3	7	4.74	0
CHEMBL2376310	CID071603209	CCC1(CC)NC(=O)c2cc(S(=O)(=O)Nc3ccc(F)cc3F)ccc2NC1=O	423.44	3	4	3.01	1
CHEMBL235842	CID006918878	CC(=O)Nc1ccc(C(=O)Nc2cc(-c3cccs3)ccc2N)cc1	351.43	3	4	4.21	1
CHEMBL1204410	CID052949040	CNCCCC1Cc2ccccc2N(c2ccccc2)S1(=O)=O.Cl	366.91	1	3	3.5	1
CHEMBL3675538	CID066763950	COCCC(Nc1ncnc2c(C(N)=O)cccc12)c1cccc(NC(=O)c2ccc(F)c(F)c2)c1	491.5	3	6	4.45	1
CHEMBL272670	CID024824045	CNc1cc(Oc2ccc3c(C(=O)Nc4ccc(Cl)cc4)cccc3c2)ncn1	404.86	2	5	5.37	0
CHEMBL1473734	CID016010016	CCOc1cccc(CC(=O)NCc2ccc3c(c2)CCN3C(=O)c2cccc(C)c2)c1OCC	472.59	1	4	4.85	1
CHEMBL3687216	CID066643208	CCc1nc(C(N)=O)c(Nc2ccc(N3CCC(N4CCN(C)CC4)CC3)c(C)c2)nc1NC1CCNCC1	535.74	4	9	2.57	0
CHEMBL1784168	CID044480181	Cc1c(F)cc(C(=O)NC2CC2)cc1-c1ccc(C(=O)NCC2CCCO2)cc1	396.46	2	3	3.6	1
CHEMBL3092322	CID072737033	O=C(NCCO)Nc1cc2c(Nc3ccc(F)c(Cl)c3)ncnc2cc1O[C@H]1CCOC1	461.88	4	7	3.45	1
CHEMBL411832	-	CC(C)(C)[C@H]1CC[C@H](N(C(=O)Nc2ccc(OC(F)(F)F)cc2)C2CCOc3cc(C(=O)Nc4nn[nH]n4)ccc32)CC1	601.63	3	7	6.31	0
CHEMBL369681	CID044385998	C/N=C(/N)N(C)Cc1ccc(C(=O)Nc2ccc(Cl)cc2C(=O)Nc2ccc(Cl)cn2)cc1	485.38	3	4	4.27	1
CHEMBL3952764	CID057509738	CC1CCN(C(=O)c2ccc(NC(=O)N3Cc4ccccc4C3)cc2)CC1	363.46	1	2	4.11	1
CHEMBL3764393	CID127040582	CCOC(=O)/C(=C/c1ccc(C(=O)NCc2ccccc2C(F)(F)F)cc1)CC	405.42	1	3	4.99	1
CHEMBL2322357	CID069166563	Cc1ccc(C(=O)N2CCC(c3ccc(C#N)cc3)CC2)cc1NC(=O)c1ccc(N2CCCC2)nc1	493.61	1	5	5.13	0
CHEMBL590089	CID046230047	Cc1ccc2c(c1)C(=O)NC1CNCCN21	217.27	2	3	0.47	1
CHEMBL3933460	CID069042154	COc1ccc(C(C)(C)C)cc1NC(=O)c1cccc(Cc2n[nH]c(=O)c3c2CCCC3)c1	445.56	2	4	4.8	1
CHEMBL3684038	CID118067703	CN1CCCN(Cc2ccc(C(=O)Nc3sc(Nc4ccc5ccccc5c4)nc3C(N)=O)cc2)CC1	514.66	3	7	4.53	0
CHEMBL534966	CID045263655	Cc1ccc(CN2C(=O)c3ccc(C(=O)NCCCN4CCCCC4C)cc3C2=O)cc1.Cl	470.01	1	4	4.21	1
CHEMBL493929	CID024831014	COc1ccc(-c2nc3ccc(NCc4cccc(C)c4)nc3n(CCNC(C)=O)c2=O)cc1	457.53	2	7	3.52	1
CHEMBL3666483	CID070872375	Cc1ccc(C(=O)N2CCC(c3ccc(C#N)cc3)CC2)cc1C(=O)Nc1ccc(N(C)CCO)nc1	497.6	2	6	3.96	1
CHEMBL248718	CID044442357	CC(C(=O)Nc1ccccc1)(C(=O)Nc1ccccc1)c1ccc(C(=O)Nc2ccccc2N)cc1	478.55	4	4	5.06	0
CHEMBL244247	CID018377048	Cc1c(C(=O)Nc2ccc(Cl)cc2C(=O)Nc2ccc(Cl)cc2)sc2ccccc12	455.37	2	3	7.02	0
CHEMBL3758969	CID127026454	Cc1cc(O)cc(C)c1C[C@H](N)C(=O)N[C@@H]1CCCCNC(=O)C[C@@H](C(N)=O)NC(=O)[C@H](Cc2ccccc2)NC(=O)[C@@H](Cc2cccc3ccccc23)NC1=O	777.92	8	8	1.63	0
CHEMBL221390	CID009939298	CC(C)(C)OC(=O)N[C@@H](CC(=O)OCc1ccccc1)C(=O)N[C@@H](CCCCNC(=O)OCc1ccccc1)C(=O)OC(C)(C)C	641.76	3	9	4.94	0
CHEMBL2018393	CID010120067	CCC[C@H](O)[C@H](CNCc1ccc(C)cc1C)NC(=O)CNC(=O)c1cc(C(F)(F)F)ccc1NC(C)(C)C	550.67	5	5	4.7	0
CHEMBL3623137	CID089730033	CCC(=O)N1CC(NC(=O)c2cnc(N)c3nc(-c4cccc(F)c4)ccc23)C1	393.42	2	5	2.37	1
CHEMBL1224065	-	NC(=O)c1cccc(N[C@@H]2C[C@@H]3CC[C@H](C2)N3Cc2ccccc2)c1	335.45	2	3	3.39	1
CHEMBL3735113	CID127036278	CC1(C)c2cc(N3CCN(C(=O)C4CNC4)CC3)ccc2C(=O)c2c1[nH]c1cc(C#N)ccc21	453.55	2	5	2.78	1
CHEMBL3963605	CID068187629	Nc1ncc(-c2ccccc2)nc1C(=O)Nc1cnccc1N1CCC(N)CC1	389.46	3	7	2.3	1
CHEMBL3687214	CID066642801	CCc1nc(C(N)=O)c(Nc2ccc(N3CCC(N4CCN(C)CC4)CC3)c(C)c2)nc1NC1CCC(O)(C(C)C)CC1	592.83	4	9	4.15	0
CHEMBL139217	CID010230144	CC(C)(CN)C(=O)N[C@H](Cc1ccc(Cl)cc1)C(=O)N1CCC(Cn2cncn2)(C2CCCCC2)CC1	529.13	2	6	3.83	0
-	CID100005358	CC1=CC=C(C=C1)SC(C)C(=O)NC2=CC=CC=C2C(=O)C3=CC=CC=C3	375.49	1	3	5.35	0
CHEMBL402911	CID044454571	CCOC(=O)C(N)c1ccc(C(=O)Nc2cc(-c3cccs3)ccc2N)cc1	395.48	3	6	3.81	1
CHEMBL3658125	CID071183455	Cc1ccc(NC(=O)c2cccc(C(F)(F)F)c2)cc1N1CCc2nc(Nc3ccc(N4CCNCC4)cc3)ncc2C1=O	601.63	3	7	5.41	0
CHEMBL3828354	CID127043292	COc1ccccc1C(=O)Nc1cc2c(cc1N1CCN[C@@H](C)C1)n(C)c(=O)n2C	409.49	2	7	1.94	1
CHEMBL104496	CID010971452	CN1CCC(c2c[nH]c3ccc(NC(=O)c4ccc(Cl)cc4Cl)nc23)CC1	403.31	2	3	4.93	1
CHEMBL2147296	CID071449293	CNC(=O)[C@@H](NC(=O)c1ccc2nc(NC(=O)c3ccccc3-c3ccc(C(C)(C)C)cc3)ccc2c1)c1ccccc1	570.69	3	4	6.67	0
CHEMBL3692872	CID068109199	O=S(=O)(c1ccc2oc3c(c2c1)C1CCC(C3)N1)n1ccc2ccc(F)cc21	396.44	1	5	4.11	1
CHEMBL1346130	CID002972356	Cn1c(=O)n(C)c2cc(NS(=O)(=O)c3ccc4c(c3)CCCC4)ccc21	371.46	1	5	2.56	1
CHEMBL3673601	CID053242080	Cc1ccnc(NC(=O)c2ccc3cc4n(c3n2)CCCNC4=O)c1	335.37	2	5	2.13	1
CHEMBL371480	CID011680991	N#C[C@@H]1CCCN1C(=O)CNCCC(=O)Nc1ccccc1	300.36	2	4	1.12	1
CHEMBL3941353	CID129626076	CC(C)(C)NC(=O)C1CCN(Cc2cccc(NC(=O)C3(c4ccccc4)CC3)c2)CC1	433.6	2	3	4.48	1
CHEMBL3957512	CID060207693	Nc1ccccc1NC(=O)CCCCCNC(=O)c1cccc2cc[nH]c12	364.45	4	3	3.68	1
CHEMBL576656	CID002886111	CC(C)(C)C1CCc2c(sc(NC(=O)c3ccncc3)c2C(N)=O)C1	357.48	2	4	3.65	1
CHEMBL121852	CID009954221	Cc1cc(C)cc(C(=O)N2CC[C@H](NCCc3ccccc3)C[C@H]2Cc2ccccc2)c1	426.6	1	2	5.35	0
CHEMBL3699493	CID090367176	CC(C)(C)OC(=O)NC1CC[C@@H](C#N)C(n2cc(C(N)=O)c(Nc3ccc(F)cc3)n2)C1	442.5	3	7	3.62	1
CHEMBL511984	CID044590209	Nc1ccc(-c2cccs2)cc1NC(=O)c1ccc(N2CCC3(CC2)CNC(=O)C3)nc1	447.56	3	6	3.75	1
CHEMBL3665519	CID088539191	Cn1c(Nc2c(Cl)ccc(CNC(=O)C(C)(C)C(F)(F)F)c2Cl)nc2cc(C(=O)Nc3ccc(OC(F)(F)F)cc3)c(N3CC[C@@H](F)C3)cc21	749.51	3	7	8.53	0
CHEMBL3237577	CID073777172	Cc1ccc(Nc2cc(NCCN)nnc2C(N)=O)nc1C(C)C	329.41	4	7	1.52	1
CHEMBL169376	CID135887129	O=C(O)CCC(NC(=O)c1ccc(CNc2ccc3ncnc(O)c3c2)cc1)C(=O)O	424.41	5	7	2.0	1
CHEMBL3613640	CID122189190	CC(C)N1CCN(S(=O)(=O)c2ccc(NC(=O)c3ccc(C(F)(F)F)cc3F)cc2)CC1	473.49	1	4	3.81	1
CHEMBL505190	CID022336151	CC(C)CNC(=O)c1ccc(-c2ccc(-c3ccsc3)cc2C(=O)Nc2ccc(C(=N)N)cc2)c(C(=O)O)c1	540.65	5	5	5.7	0
CHEMBL3605824	CID118074526	CCOc1cc(F)ccc1NS(=O)(=O)c1ccc2c(c1)CN(C(=O)Nc1ccc(C(C)(C)C)cc1)C2	511.62	2	4	5.87	0
CHEMBL126377	CID044411863	COc1cc(NC(=O)c2ccccc2-c2ccc(C(F)(F)F)cc2)ccc1C(=O)N[C@H](C(=O)NCC1CC1)c1ccccc1	601.63	3	4	6.63	0
CHEMBL2018388	CID010120907	CCC[C@H](O)[C@H](CNCc1ccc(C)cc1C)NC(=O)CNC(=O)c1cc(C(F)(F)F)ccc1NC(=O)N1CCC1	577.65	5	5	3.73	0
CHEMBL3798902	CID118138643	CC1CC(C)CN(c2ccccc2CN/C(N)=N/C(=O)c2ccc(C[C@H](N)C(=O)O)cc2)C1	451.57	4	4	2.37	1
CHEMBL1417844	CID016028115	COc1ccc(C(=O)Nc2ccc3c(c2)CCCN3C(=O)c2cccs2)c(OC)c1	422.51	1	5	4.61	1
CHEMBL201509	CID011754850	CC(C)(C)c1nc(N2CCN(CCCCn3cc(C#N)c(=O)[nH]c3=O)CC2)cc(C(F)(F)F)n1	479.51	1	8	2.12	1
CHEMBL470421	CID025013472	CP(=O)(Cc1ccc(C(=O)Nc2cc(-c3cccs3)ccc2N)cc1)OCc1cccnc1	477.53	2	6	6.27	0
CHEMBL433555	CID044397225	CN(C)c1ccc(NC(=O)NCC2(N3CCN(C(=O)[C@@H](Cc4ccc(Cl)cc4Cl)NC(=O)CCN)CC3)CCCCC2)cc1	646.66	4	6	4.1	0
CHEMBL3937850	CID072705417	Cc1cncc(C(=O)Nc2cccc(CN3CCC(C(=O)NC4CCCCC4)CC3)c2)c1	434.58	2	4	4.3	1
CHEMBL2031465	CID011373432	Cc1ccc(C(=O)NC2CC2)cc1-n1cnc2ccc(N3CCN(C)CC3)cc2c1=O	417.51	1	6	2.34	1
CHEMBL3661667	CID068289171	CCc1cc(C)c(C(=O)N2CCC(F)(c3ccc(C#N)cn3)CC2)cc1NC(=O)c1cnc(N2CCOCC2)nc1	557.63	1	8	3.8	0
CHEMBL1494365	CID003110120	CCCCCOC(=O)c1ccc(NC(=O)c2cccc(NC(=O)c3ccccc3C(=O)O)c2)cc1	474.51	3	5	5.24	0
CHEMBL3678989	CID027449030	Cc1ccccc1C(=O)NCC1(c2ccc(Cl)cc2)CCOCC1	343.85	1	2	4.13	1
CHEMBL3661668	CID068289169	CCc1cc(C)c(C(=O)N2CCC(F)(c3ccc(C#N)cn3)CC2)cc1NC(=O)c1ccc(N2CCOCC2)nc1	556.64	1	7	4.41	0
CHEMBL256441	CID044454417	Nc1ccc(-c2ccsc2)cc1NC(=O)c1cccnc1	295.37	2	4	3.64	1
CHEMBL3964070	CID057510193	CC[C@H](C)[C@@H](CO)NC(=O)c1ccc(NC(=O)N2Cc3ccccc3C2)cc1	381.48	3	3	3.37	1
CHEMBL199643	CID023646835	O=C1Nc2cc(-c3ccc(O)cc3)ccc2/C1=C/c1cc[nH]c1	302.33	3	2	3.88	1
CHEMBL570781	CID045271011	CC(C)c1ccccc1C(=O)N(C1CCC1)[C@H]1CCNC1	286.42	1	2	3.17	1
CHEMBL1213676	CID046927929	Cc1c(Cl)cccc1N1CCN(CCNC(=O)c2cc(C(C)(C)C)n(C)c2C)CC1	431.02	1	4	4.14	1
CHEMBL316958	CID044332207	O=C(Nc1ccc(C(=O)N2CCC3(C=CCCC3)Cc3ccccc32)cc1)c1ccc(Cl)cc1Cl	505.45	1	2	7.57	0
CHEMBL1650425	CID011269281	CC(C)(C)C#Cc1cnc(N2CCC[C@@H](N)C2)n(Cc2ccccc2C#N)c1=O	389.5	1	6	2.49	1
CHEMBL525177	CID044577062	CNCC(=O)N[C@H](c1cc(Cl)ccc1N1CCN(C(=O)[C@H](C)Cc2ccc(Cl)cc2)CC1)C(C)C	519.52	2	4	4.55	0
CHEMBL3694309	CID056932852	O=C(/C=C/c1cccnc1)NC1CCc2ccc(C(=O)NO)cc2C1	337.38	3	4	1.89	1
CHEMBL3910353	CID057510034	O=C(NCC1(O)CC1)c1ccc(NC(=O)N2Cc3ccccc3C2)cc1	351.41	3	3	2.49	1
CHEMBL143821	CID010895442	Cc1cccc(C(=O)Nc2ccc3c(c2)CC(NS(C)(=O)=O)C3)c1-c1ccc(F)cc1	438.52	2	3	4.07	1
CHEMBL462128	CID023630126	Cc1cc(C)cc(C(=O)Nc2ccc(Cl)c(C(=O)Nc3cnc(C)s3)c2)c1	399.9	2	4	5.23	0
CHEMBL554368	CID045265673	CC[C@@H]1CN[C@H](C(=O)N[C@H](Cc2ccc(F)cc2)C(=O)N2CCC(C(=O)NC(C)(C)C)(C3CCCCC3)CC2)CN1C.Cl.Cl	658.73	3	5	4.48	0
CHEMBL3899432	CID129625960	O=C(Nc1cccc(CN2CCC(C(=O)NC3CCCCC3)CC2)c1)c1ccc(Cl)c(F)c1	472.0	2	3	5.39	0
CHEMBL405921	CID044354852	C[C@@H](c1c[nH]c2ccccc12)C(NC(=O)C1CCCN(C(=O)c2ccc3c(c2)OCO3)C1)C(=O)N[C@@H](CCCCN)C(=O)OC(C)(C)C	661.8	4	8	3.99	0
CHEMBL2377791	CID071602472	CC(C)(C)c1ccc2c(c1)C(=O)N(c1ccc(S(N)(=O)=O)cc1)C2=O	358.42	1	4	2.43	1
CHEMBL202090	CID011575578	COC(=O)c1ccccc1-c1ccc(CNC(=O)C2(NC(=O)c3cncnc3)CC2)cc1	430.46	2	6	2.51	1
CHEMBL328079	CID044325345	Cc1ccc(F)cc1C(=O)Nc1ccc(C(=O)N2C[C@H]3COCCN3Cc3ccccc32)c(Cl)c1	493.97	1	4	4.9	1
CHEMBL1784641	CID054586232	CC(=O)Nc1ncc(C#Cc2cc(C(=O)Nc3ccc(CN4CCN(C)CC4)c(C(F)(F)F)c3)ccc2C)s1	555.63	2	6	4.83	0
CHEMBL507281	CID044592593	C=C(CCO)c1ccc(-c2ccc(C(=O)NCC(C)C)cc2C(=O)O)c(C(=O)Nc2ccc(C(=N)N)cc2)c1	528.61	6	5	4.37	0
CHEMBL1288193	CID052948596	NC(=O)c1cnc(N[C@H]2CCCNC2)c2cc(-c3ccc(OC(F)(F)F)cc3)sc12	436.46	3	6	4.12	1
CHEMBL3646681	CID068313328	O=C(Nc1ccc2c(c1)NC(=O)C(N1CCCOCC1)C2)N[C@@H]1CC[C@H](c2ccccc2)C1	448.57	3	4	3.73	1
CHEMBL205723	CID009807952	Cc1ccc(NC(=O)c2ccc(CN3CCN(C)CC3)c(C(F)(F)F)c2)cc1Nc1nccc(-c2cncnc2)n1	562.6	2	8	5.0	0
CHEMBL3692615	CID071230991	O=C(NC1CCCNC1)c1ccc(-c2noc(C(F)(F)F)n2)cc1	340.31	2	5	2.24	1
CHEMBL1807257	CID056663269	O=C(Cc1ccc(Cl)cc1)N[C@H](Cc1ccc(Cl)cc1)C(=O)NC1CCNCC1	434.37	3	3	3.13	1
CHEMBL1259149	CID049782851	CC(C)(CN)C(=O)N[C@@H](Cc1ccc(-c2ccccc2)cc1)C(=O)N1CCC[C@H]1c1nc2cc(Cl)c(Cl)cc2[nH]1	578.54	3	4	5.91	0
CHEMBL496333	CID011465204	CC(=O)c1ccc(N2CCN(C(=O)c3cc([N+](=O)[O-])ccc3N3CCCCC3)CC2)c(F)c1	454.5	0	6	3.89	1
CHEMBL3894253	CID057509957	CC(C)S(=O)(=O)N1CC=C(c2ccc(NC(=O)N3Cc4ccccc4C3)cc2)CC1	425.55	1	3	4.06	1
CHEMBL3980497	CID057509657	CC(C)(C)CNC(=O)c1ccc(NC(=O)N2Cc3ccccc3C2)cc1	351.45	2	2	4.01	1
CHEMBL3326701	CID118711808	Cc1ccc2oc(=O)c(C(=O)NCCCCCNc3c4c(nc5ccccc35)CCCC4)cc2c1	469.59	2	5	5.54	0
CHEMBL3974061	CID025183065	CCCN(CC1CC1)c1cc(C(=O)Nc2ccc(CNCCC(=O)O)cc2C)ncn1	425.53	3	6	3.23	1
CHEMBL3884501	CID134129880	CCC(=O)Nc1ccc(-c2ccc(N3CCN(C)CC3)c(NC(=O)c3cc(N)c(F)c(C)c3Cl)c2)cc1	524.04	3	5	5.39	0
CHEMBL3085971	CID058994591	CC(=O)N1CCN(CC(C)(C)c2ccc(NC(=O)c3nc(C#N)c[nH]3)c(C3=CCC(C)(C)CC3)c2)CC1	502.66	2	5	4.57	0
CHEMBL3617776	CID122190536	CCCNCc1ccc(-c2cc3[nH]cc4c(=O)[nH][nH]c(=O)c(c2)c34)cc1	348.41	4	3	2.72	1
CHEMBL277467	CID011796257	COc1ccc(NC(=O)c2ccc(Br)c(C)c2)cc1N1CCN(C)CC1	418.34	1	4	3.77	1
CHEMBL408070	CID024823586	Cc1ccc(C(=O)Nc2cccc(C(F)(F)F)c2)cc1C(=O)Nc1cnc(Nc2ccc(N3CCN(C)CC3)cc2)nc1	589.62	3	7	5.8	0
CHEMBL3697887	CID068036108	COc1ccc(C(C)(C)C)cc1NC(=O)c1ccc(C)c(Nc2ncnc3cnc(N4CCNCC4)nc23)c1	526.65	3	9	4.44	0
CHEMBL1823575	CID056672399	CCC(CC)C(=O)Nc1ccc(N2CCN(C(C(=O)N(CC)CC)c3ccccc3)CC2)c(C#N)c1	489.66	1	5	4.66	1
CHEMBL380214	CID011706629	C#Cc1ccc2c(c1)C(=O)N([C@H](C)c1ccc(Cl)cc1)[C@@H](c1ccc(Cl)cc1)C(=O)N2CCCCC(=O)O	549.45	1	3	6.52	0
CHEMBL2163583	CID025142175	Cc1cccc2c3c([nH]c12)CCN(C(=O)[C@@H]1CCCC[C@H]1C(=O)NC1(C#N)CC1)C3	404.51	2	3	3.34	1
CHEMBL3680564	CID066763818	NC(=O)c1cccc2c(NCc3cccc(NC(=O)c4ccc5c(c4)OCCO5)c3)ncnc12	455.47	3	7	3.36	1
CHEMBL255805	CID044454415	Nc1ccc(-c2ccccc2)cc1NC(=O)c1cccnc1	289.34	2	3	3.58	1
CHEMBL2043315	CID054436150	COc1cccc(Nc2cc(OC)ccc2C(=O)O)c1	273.29	2	4	3.15	1
CHEMBL186083	CID009915636	NCCC(=O)N[C@H](Cc1ccc(Cl)cc1)C(=O)N1CCN(c2ccccc2CNCCc2cccs2)CC1	554.16	3	6	3.46	0
CHEMBL2216777	CID024825719	COc1ccc(C)cc1S(=O)(=O)N1CCCc2ccc(C(=O)Nc3ccc(CC(=O)O)cc3)cc21	494.57	2	5	4.02	1
CHEMBL2336517	CID002972602	CC(c1ccccc1)N1C(=O)c2ccc(C(=O)Nc3cc(Cl)ccc3C(=O)O)cc2C1=O	448.86	2	4	4.65	1
CHEMBL3319269	CID077844717	Cn1ccc2cc(C(=O)Nc3ccc(Cl)c(Cl)c3)ccc21	319.19	1	2	4.74	1
CHEMBL488230	CID044560620	NC(=O)Nc1sc(-c2cccnc2)cc1C(=O)N[C@H]1CCCNC1	345.43	4	5	1.78	1
CHEMBL472319	CID044571636	CCCC(CCC)(NC(=O)c1cc2ccccc2cc1NC(=O)Nc1c(C)cc(C)cc1C)C(=O)O	489.62	4	3	6.56	0
CHEMBL3805267	CID124156082	COC(=O)c1ccc(C(=O)Nc2cccc(COc3cncc(C(N)=O)c3)c2)cc1	405.41	2	6	2.8	1
CHEMBL388853	CID010453611	O=C(NC1CCCC1)c1ccc(-c2cc(-c3cc4c([nH]3)CCNC4=O)ccn2)cc1	400.48	3	3	3.7	1
CHEMBL3979738	CID118521935	CCc1ccc(CN2CCC(C(=O)NC(C)(C)C)CC2)cc1NC(=O)c1cccc(C(F)(F)F)n1	490.57	2	4	5.04	0
CHEMBL482757	CID044591592	O=C(Nc1ccc2cnn(S(=O)(=O)c3cccc4ccccc34)c2c1)[C@@H]1CCCNC1	434.52	2	6	3.36	1
CHEMBL269122	CID000068351	Nc1ccc(S(=O)(=O)Nc2ccc(S(N)(=O)=O)cc2)cc1	327.39	3	5	0.72	1
CHEMBL3689627	CID071115214	Cc1cc(C(C)(C)O)ccc1-c1ccc2cc(NC(=O)C3CC3)ncc2c1	360.46	2	3	4.79	1
CHEMBL476941	CID011566229	CC(C)CC(=O)N(Cc1ccccc1-c1ccccc1)[C@H]1CCNC1	336.48	1	2	4.09	1
CHEMBL3311190	CID118707075	CCCNc1cc(NC(=O)c2c(F)cccc2F)cc(C(F)(F)F)c1	358.31	2	2	5.06	0
CHEMBL557660	CID045272720	CSc1ccccc1C(=O)N(c1ccccc1)[C@H]1CCNC1	312.44	1	3	3.42	1
CHEMBL3799968	CID118197490	CC(C)(C)c1ccc(S(=O)(=O)Nc2ccc(Cl)c3c2C(=O)N(c2cccnc2)C3=O)cc1	469.95	1	5	4.63	1
CHEMBL3806268	CID124156601	NC(=O)c1cncc(OCc2cccc(NC(=O)c3ccc(-c4ccncc4)cc3)c2)c1	424.46	2	5	4.07	1
CHEMBL3685503	CID058548318	O=C(NC1CCCCC1)c1ccncc1NC(=O)c1nc(C2CC2)ccc1Nc1cncnc1	457.54	3	7	4.2	1
CHEMBL488257	CID044563070	CNC(=O)c1ccc(Nc2nccc(-c3cnc(C)n3C3CCCC3)n2)cc1	376.46	2	6	3.87	1
CHEMBL409493	CID025023858	Nc1ccccc1NC(=O)c1ccc(C2CCN(Cc3ccc(C(=O)NC4CC4)cc3)CC2)cc1	468.6	3	4	4.79	1
CHEMBL105076	CID000656707	CC(CNS(=O)(=O)C(C)C)c1ccc(NC(=O)c2ccccc2)cc1	360.48	2	3	3.37	1
CHEMBL3685211	CID066762491	COc1ccc(C(=O)Nc2ccc(C)c(CNc3ncnc4c(C(N)=O)cccc34)c2)cc1	441.49	3	6	3.91	1
CHEMBL205154	CID000039380	CC(C)(C)c1ccc(C(=O)CCCN2CCC(C(O)(c3ccccc3)c3ccccc3)CC2)cc1	469.67	1	3	6.6	0
CHEMBL3894120	CID069047863	O=C(Nc1cccc(Cc2n[nH]c(=O)c3c2CCCC3)c1)c1ccncc1	360.42	2	4	2.89	1
CHEMBL1309885	CID002889687	CC(=O)N1CCN(c2ccc(NC(=O)c3ccc(OCc4ccccc4)cc3)cc2)CC1	429.52	1	4	4.19	1
CHEMBL237326	CID016662686	C[C@H]1CN(c2ccc(C(=O)Nc3ccccc3N)cn2)[C@H](C)CN1	325.42	3	5	2.1	1
CHEMBL2043323	CID019749436	COc1ccc(C(=O)O)c(Nc2ccc(C)cc2)c1	257.29	2	3	3.45	1
CHEMBL257062	CID044453405	Nc1cc(CN2CC[C@@H](NC(=O)CNC(=O)c3cc(C(F)(F)F)ccc3N)C2)ccc1Cl	469.9	4	5	2.64	1
CHEMBL3694403	CID059509001	COc1ccccc1-c1cc(NC(=O)c2ccc(NS(C)(=O)=O)cc2)ncn1	398.44	2	6	2.78	1
CHEMBL1512606	CID015991028	COC(=O)c1ccc(-c2nc3cc(NC(C)=O)ccc3o2)cc1	310.31	1	5	3.24	1
CHEMBL205321	CID011573923	CC(C)c1ccc(NC(=O)Oc2ccc3c(c2)[C@]2(C)CO[C@@H](C2)O3)cc1	353.42	1	4	4.82	1
CHEMBL604699	CID046226327	CN1CCC[C@@H](C(=O)Nc2ccc(-n3cc4cccc(C(N)=O)c4n3)cc2)C1	377.45	2	5	2.4	1
CHEMBL3813713	CID127049286	C[C@@H]1CC(=O)Nc2cccc(C(=O)N[C@H](C)c3ccccc3)c2N1	323.4	3	3	3.32	1
CHEMBL2316475	CID071546020	COCCNC(=O)c1ccc2c(c1)C(=O)c1ccc(Nc3ccc(F)cc3F)cc1CC2	436.46	2	4	4.41	1
CHEMBL2387338	CID071625485	CC(C)C[C@H](NC(=O)[C@H](Cc1ccccc1)NC(=O)CNC(=O)CNC(=O)[C@@H](N)Cc1ccc(O)cc1)C(=O)NCC(=O)N(c1ccccc1)C1CCN(CCc2ccccc2)CC1	875.08	7	9	2.61	0
CHEMBL4065619	CID123773279	CC(=O)c1cc(-c2cc(C(=O)NC3CC3)ccc2C)c2ncccn12	333.39	1	4	3.4	1
CHEMBL575121	CID044606481	CN1CCC(CCNC(=O)[C@@H]2N[C@H](CC(C)(C)C)[C@]3(C(=O)Nc4cc(Cl)ccc43)[C@H]2c2cccc(Cl)c2F)CC1	589.58	3	4	5.73	0
CHEMBL259027	CID011461110	O=C(Nc1ccc2sc(C(=O)NO)cc2c1)c1ccccc1	312.35	3	4	3.27	1
CHEMBL3664050	CID068724839	CC(C)COC(=O)NCc1ccc(C(=O)Nc2cc(-c3cccs3)ccc2N)cc1	423.54	3	5	5.13	0
CHEMBL186662	CID044395894	CN1CCC(c2noc3ccc(NC(=O)c4ccc(F)cc4F)cc23)CC1	371.39	1	4	4.17	1
CHEMBL3982702	CID129626248	Cc1cncc(C(=O)Nc2ccc(F)c(CN3CCC(C(=O)NC(C)(C)C)CC3)c2)c1	426.54	2	4	3.91	1
CHEMBL3660009	CID058303657	c1cc(N[C@H]2CCNC2)c2nc(-c3nnc4ccccn34)ccc2c1	330.4	2	6	2.72	1
CHEMBL2018374	CID010207590	Cc1ccc(CNC[C@H](NC(=O)CNC(=O)c2cccc(C(F)(F)F)c2)[C@@H](O)CC(C)(C)C)c(C)c1	507.6	4	4	4.12	0
CHEMBL333866	CID009913927	O=C(Nc1cc(Br)ccc1Oc1ccc(C(=O)O)c(C(=O)O)c1)c1cccc([N+](=O)[O-])c1	501.25	3	6	4.8	0
CHEMBL3287614	CID090644982	O=C(N[C@@H]1CCCC[C@@H]1NCc1ccc(Cl)c(Cl)c1)c1ccc(F)cc1	395.31	2	2	4.96	1
CHEMBL113209	CID015109734	CC[C@H](C)[C@H](NC(=O)C[C@H](O)[C@H](CC1CCCCC1)NC(=O)C[S+]([O-])CC(=O)[C@H](Cc1ccccc1)NC(=O)OC(C)(C)C)C(=O)NCc1cnc(C)nc1N	800.04	6	11	3.17	0
CHEMBL3329669	CID071815948	COc1ccc(C(=O)NC(=O)Nc2ccc3c(c2)NC(=O)/C3=C\c2[nH]c(C)c(CCC(=O)O)c2C)cc1	502.53	5	5	4.11	0
CHEMBL3675410	CID046869517	CN(C)CC(Nc1ncnc2c(C(N)=O)cccc12)c1cccc(NC(=O)c2ccnc(N3CCCCC3)c2)c1	538.66	3	8	4.08	0
CHEMBL253608	CID023653532	Cc1cc(C(=O)Nc2cc(Cl)cc(N3CCCCC3)c2)cc(C)c1OCCN	401.94	2	4	4.54	1
CHEMBL3104622	CID073212859	CC(=O)Nc1ccccc1C(=O)N1CCC2(CC1)CN(C(=O)Nc1ccc(C(F)(F)F)cc1)CCO2	504.51	2	4	4.2	0
CHEMBL1214366	CID045279383	Cc1cccc(N2CCN(CCCNC(=O)c3cc(-c4ccc(Cl)cc4)[nH]c3C)CC2)c1C.Cl	501.5	2	3	5.62	0
CHEMBL3683986	CID072550410	NC(=O)c1nc(Nc2ccc3ccccc3c2)sc1NC(=O)c1ccc(NCCO)cc1	447.52	5	7	3.8	1
CHEMBL3682346	CID089646830	CN1C(=O)CCc2ccc(NC(=O)N[C@@H]3CCOc4ccccc43)cc21	351.41	2	3	3.24	1
CHEMBL1098297	CID044549378	NC(=O)c1cccc2cn(-c3ccc(C4CCCN4)cc3)nc12	306.37	2	4	2.55	1
CHEMBL1223201	CID046935024	CNC(=O)[C@H](NC(=O)c1ccc(-c2cccc(CNC(=O)c3csc(C)n3)c2)o1)C1CCCCC1	494.62	3	6	4.07	1
CHEMBL247423	CID044442407	O=C(Nc1ccc2c(c1)OC(F)(F)O2)c1ccccc1NCc1ccnc(NCCOCCO)c1	486.48	4	8	3.69	1
CHEMBL3691562	CID089629714	CN(C)C(=O)c1cc2cnc(Nc3ccc(C(=O)N4C[C@@H]5CC4CN5)cn3)nc2n1C1CCCC1	474.57	2	8	2.57	1
CHEMBL2235662	CID076322524	CC(C)(C)c1ccc(CS(=O)(=O)Nc2ccc(/C=C\C(=O)NO)cc2)cc1	388.49	3	4	3.44	1
CHEMBL2380431	CID073347328	CC(C)(C)c1ccc(OCC(=O)Nc2ccc(N3CCCC3)nc2)cc1	353.47	1	4	4.0	1
CHEMBL3237722	CID071155076	Cc1cc(O)cc(C)c1C[C@H](N)C(=O)N[C@@H]1CSCCSC(C)(C)[C@H](C(=O)N[C@@H](CO)C(N)=O)NC(=O)C2(Cc3ccccc3C2)NC1=O	714.91	8	10	-0.28	0
CHEMBL3895772	CID122510269	CCCN(CCC)C(=O)C1=Cc2ccc(C(=O)Nc3cc(C)cc(CN)c3)cc2N=C(N)C1	447.58	3	5	4.13	1
CHEMBL2313175	CID026641666	Cc1ccc(S(=O)(=O)N2CCC(C(=O)Nc3ccc(C(C)C)cc3)CC2)c(C)c1	414.57	1	3	4.47	1
CHEMBL205848	CID044409683	CS(=O)(=O)c1ccc(CNc2ccc(-c3c(N)nc(N)nc3CNCC3CCCC3)cc2)cc1	480.64	4	8	3.6	1
CHEMBL3901603	CID118521842	CC(C)(C)NC(=O)C1CCN(Cc2cccc(NC(=O)C3CNc4ccccc43)c2)CC1	434.58	3	4	3.96	1
CHEMBL367644	CID044385894	O=C(Nc1ccc(Cl)cc1C(=O)Nc1ccc(Cl)cn1)c1ccc(-c2cccc(N3CCC(O)CC3)c2)cc1	561.47	3	5	6.52	0
CHEMBL105958	CID011759467	CN1CCC(c2c[nH]c3ccc(NC(=O)c4ccncc4)nc23)CC1	335.41	2	4	3.02	1
CHEMBL1084554	CID046890703	CC(C)(C)c1cccc(C2CNCC2C(=O)Nc2cc3cc[nH]c(=O)c3cc2Cl)c1	423.94	3	3	4.42	1
CHEMBL3898712	CID118521882	C[C@H]1C[C@@H](C(=O)NC(C)(C)C)CCN1Cc1cccc(NC(=O)c2cccc(C(F)(F)F)n2)c1	476.54	2	4	4.87	1
CHEMBL3715177	CID051355319	CCCC(C)COc1ccc([C@H](CNC[C@@H]2CCCN2)NC(=O)[C@@H](C)c2ccccc2)cc1	451.66	3	4	4.8	1
CHEMBL3264982	CID090656465	CC(C)(C)c1ccc(CNCCc2ccc(S(N)(=O)=O)cc2)cc1	346.5	2	3	2.96	1
CHEMBL363084	CID006918796	CN(C)CCNC(=O)c1cccc(-c2cc(Cl)c3c(c2)C2(CCCCC2)NC(=O)N3)c1	440.98	3	3	4.59	1
CHEMBL3956734	CID089783607	COC(=O)C(C)(C)Nc1nc2c(-c3cc4c([nH]3)CCNC4=O)cccc2nc1C	393.45	3	6	2.58	1
CHEMBL2449554	CID001723756	CC[C@H](C)c1ccc(N2C(=O)c3ccccc3N[C@H]2c2ccc(OC)cc2)cc1	386.5	1	3	5.98	0
CHEMBL3922997	CID129626187	COc1ccc(C(=O)Nc2cccc(CN3CCC(C(=O)NC4CCCCC4)CC3)c2)cc1F	467.59	2	4	4.75	1
CHEMBL3898019	CID072703427	CC(C)(C)NC(=O)C1CCN(Cc2cccc(NC(=O)c3ccc(Cl)cc3)c2)CC1	427.98	2	3	4.72	1
CHEMBL3691584	CID053378894	CN(C)C(=O)c1cc2cnc(Nc3ccc(C(=O)N4CC5(CNC5)C4)cn3)nc2n1C1CCCC1	474.57	2	8	2.43	1
CHEMBL3969468	CID060207612	Nc1ccccc1NC(=O)CCCCCNC(=O)c1ccc(F)cc1	343.4	3	3	3.34	1
CHEMBL194899	CID011646745	CCCC1(CCC)CS(=O)(=O)c2ccc(N)cc2[C@@H](c2ccccc2)[C@H]1O	387.55	2	4	4.14	1
CHEMBL1684836	CID053321661	CC(C)(C)CN(C(=O)CCC(=O)NCC1CCCCC1)c1ccc(Cl)cc1C(O)c1ccccc1Cl	533.54	2	3	6.93	0
CHEMBL3593894	CID122182244	CN(C)c1ccc(/C=C2\C(=O)Nc3ccc(O)cc32)cc1	280.33	2	3	2.95	1
CHEMBL478819	CID044578499	COc1ccc(NC(=O)c2ccc(-c3cc(C(=O)NC4CC4)ccc3C)cc2)cc1	400.48	2	3	4.82	1
CHEMBL3691595	CID053378895	CN(C)C(=O)c1cc2cnc(Nc3ccc(C(=O)N4CC5CCC(C4)N5)cn3)nc2n1-c1ccc(C(C)(C)C)cc1	552.68	2	8	4.13	0
CHEMBL3974744	CID134153676	C[C@H]1c2ccccc2N(Cc2ccccc2)C[C@@H](C)N1CC1CCOCC1	364.53	0	3	4.88	1
CHEMBL1365323	CID015997982	COc1cccc(C(=O)Nc2ccc(NC(=O)c3ccco3)c(Cl)c2)c1	370.79	2	4	4.45	1
CHEMBL3685273	CID066763495	CN1CCN(c2ccc(C(=O)Nc3cccc(CNc4ncnc5c(C(N)=O)cccc45)c3)cc2)CC1	495.59	3	7	3.34	1
CHEMBL3699827	CID067515572	CC(C)(C)n1cc2c(n1)C(=O)NC1(CCN(C(=O)c3ccc4c(N)nccc4c3)CC1)C2	432.53	2	6	2.73	1
CHEMBL1922339	CID056850671	CN1CCCN(c2ccc(C(=O)Nc3c(O)cccc3NC(=O)c3ccc(Cl)cc3)cc2)CC1	478.98	3	5	4.69	1
CHEMBL3608697	CID005274071	COc1ccc(O)c(C(=O)Nc2cccc(Cl)c2)c1	277.71	2	3	3.31	1
CHEMBL417827	CID011112625	N=C(N)c1cccc(C(=O)N[C@@H](C(=O)NCC2CCC(CN)CC2)c2ccccc2)c1	421.55	5	4	2.32	1
CHEMBL3431551	CID016050619	COc1ccc(C)cc1S(=O)(=O)N1CCCc2ccc(C(=O)Nc3ccc(C(=O)O)c(F)c3)cc21	498.53	2	5	4.23	1
CHEMBL1084051	CID046890653	CCc1cccc(C2CNCC2C(=O)Nc2cc3cc[nH]c(=O)c3cc2Cl)c1	395.89	3	3	3.69	1
CHEMBL584121	CID045486988	CC(=O)N[C@@H](Cc1cc(F)cc(F)c1)[C@H](O)CNC1(c2cccc(C(C)(C)C)c2)CCCN(C(C)=O)C1	515.65	3	4	3.8	0
CHEMBL3237580	CID071626102	CC(C)c1nc(Nc2cc(N[C@@H]3CCOC[C@@H]3N)nnc2C(N)=O)ccc1F	389.44	4	8	1.5	1
CHEMBL3643296	CID068036533	Cc1ccc(C(=O)Nc2cc(CN3CCCC3)cc(C(F)(F)F)c2)cc1Nc1ncnc2cncnc12	507.52	2	7	5.34	0
CHEMBL3311177	CID118707062	O=C(Nc1cc(NCCc2ccccc2)cc(C(F)(F)F)c1)c1cccs1	390.43	2	3	5.67	0
CHEMBL175033	CID044385611	NC1=NCCCN1Cc1ccc(C(=O)Nc2ccc(Cl)cc2C(=O)Nc2ccc(Cl)cn2)cc1	497.39	3	6	4.41	1
CHEMBL56418	CID013557494	COc1ccc2c(=O)n3cc(C(=O)NCCCCc4cccnc4)ccc3nc2c1	402.45	1	6	3.0	1
CHEMBL175031	CID018727852	O=C(Nc1ccc(Cl)cc1C(=O)Nc1ccc(Cl)cn1)c1ccc(CN2CCNCC2)cc1	484.39	3	5	4.3	1
CHEMBL329714	CID135883679	COc1cc(NC(=N)NC(=O)c2ccccc2)ccc1-c1cnco1	336.35	3	5	3.13	1
CHEMBL3981678	CID045139073	Cn1ccc2c(C(=O)NCCCCCC(=O)Nc3ccccc3N)cccc21	378.48	3	4	3.69	1
CHEMBL3641218	CID068039320	Cc1ccc(NC(=O)c2cccc(C(C)(C)C#N)c2)cc1Nc1ncnc2cnc(N3CCN(C)CC3)nc12	521.63	2	9	4.28	0
CHEMBL180582	CID010275386	CN1CCC(c2c[nH]c3ccc(NS(=O)(=O)c4ccc(-c5ccccc5)cc4)cc23)CC1	445.59	2	3	5.44	0
CHEMBL2380587	CID071682457	CC(=O)Nc1cccc(-c2n[nH]c3cc(-c4cnn(C)c4)c(NC4CCCCC4)cc23)c1	428.54	3	5	5.33	0
CHEMBL521636	CID044566188	CC(=O)c1c(Nc2ccc(C(C)(C)C)cc2)[nH]c2c(Cl)cc([N+](=O)[O-])cc2c1=O	413.86	2	5	5.33	0
CHEMBL505071	CID135857025	C[C@H](NC1=NC(=O)C(C)(c2ccc(C(C)(C)C(N)=O)cc2)S1)c1ccc(F)cc1	413.52	2	4	3.78	1
CHEMBL2098452	CID000840674	O=C(Nc1ccc(Oc2ccccc2)cc1)NC1CCCCC1	310.4	2	2	4.93	1
CHEMBL1807799	CID056663236	Cc1c2c(n3c1CCN(C(=O)CN)C[C@@H](C)[C@H](C)Nc1cc-3ccc1C(N)=O)CC(C)(C)CC2=O	479.63	3	6	2.82	1
CHEMBL294262	CID044301645	CC[C@H](C)CNC(=O)[C@H](CCCN=C(N)N)NC(=O)[C@H](CC(=O)O)NC(=O)[C@H](C)NC(=O)[C@H](CCCN=C(N)N)NC(=O)Cc1ccc(NC(=O)c2ccc3ccccc3c2)cc1	873.03	11	9	0.34	0
CHEMBL3893675	CID071730508	CNc1nc2cccc(-c3cc4c([nH]3)CCNC4=O)c2nc1NC(C)(C)C	364.45	4	5	3.16	1
CHEMBL184405	CID044393864	CC(N[C@H]1CCCCC1N)c1ccccc1N1CCN(C(=O)[C@@H](Cc2ccc(Cl)cc2)NC(=O)[C@H]2Cc3ccccc3CN2)CC1	643.28	4	6	4.35	0
CHEMBL243182	CID018376880	CN(Cc1csc(C(=O)Nc2ccc(Cl)cc2C(=O)Nc2ccc(Cl)cc2)c1Cl)CC(O)CO	542.87	4	6	5.0	0
CHEMBL3884230	CID134130925	Cc1c(F)c(N)cc(C(=O)Nc2cc(-c3ccc(NC(=O)C4CC4)cc3)ccc2N2CCN(C)CC2)c1Cl	536.05	3	5	5.39	0
CHEMBL149756	CID018376816	O=C(Nc1ccc(Cl)cc1)c1cc(F)ccc1NC(=O)c1sc2ccccc2c1Cl	459.33	2	3	6.85	0
CHEMBL111471	CID011473486	CC(C)Oc1cccc(NC(=O)c2ccc3cc(C(=N)N)ccc3c2)c1	347.42	3	3	4.16	1
CHEMBL93603	CID044325362	O=C(Nc1ccc(C(=O)N2C[C@H]3COCCN3Cc3ccccc32)c(Cl)c1)c1ccc(F)cc1-c1ccccc1	556.04	1	4	6.26	0
CHEMBL3916030	CID072703843	CC(C)(C)NC(=O)C1CCN(Cc2cccc(NC(=O)C(C)(C)c3ccc(Cl)cc3)c2)CC1	470.06	2	3	5.38	0
CHEMBL3884538	CID134130945	Cc1c(F)c(N)cc(C(=O)Nc2cc(-c3ccc(NC(=O)C(C)C)cc3)ccc2N2CCN(C)CC2)c1Cl	538.07	3	5	5.64	0
CHEMBL2182089	CID071453966	O=C(Nc1cc(Nc2ccc3c(c2)OCc2ccccc2C3=O)ccc1F)c1ccsc1	444.49	2	5	6.01	0
CHEMBL3342694	CID087570856	O=C(Nc1ccc(C(F)(F)F)cn1)c1cccc(NC(=O)c2ccccc2C(F)(F)F)c1	453.34	2	3	5.62	0
CHEMBL397582	CID044433297	CNCCC(=O)N[C@@H](CC(C)C)c1ccccc1N1CCN(C(=O)[C@@H](Cc2ccc(Cl)cc2Cl)N2CCCC2=O)CC1	616.63	2	5	4.69	0
CHEMBL560536	CID045268495	c1ccc(CN(c2ccc3[nH]ccc3c2)C2CCCNC2)cc1	305.43	2	2	3.93	1
CHEMBL438683	CID044433277	CC(C)C[C@H](NCCCN)c1cc(C(F)(F)F)ccc1N1CCN(C(=O)[C@@H](Cc2ccc(Cl)cc2Cl)N2CCCC2=O)CC1	656.62	2	5	5.92	0
CHEMBL456755	CID044587858	N#Cc1ncc(C(=O)NCCc2ccccc2)c(NCC2CCC(F)(F)CC2)n1	399.45	2	5	3.56	1
CHEMBL240571	CID023635107	CNCC(=O)N[C@H](c1cc(C)ccc1N1CCN(C(=O)[C@H](C)Cc2ccc(Cl)cc2F)CC1)C(C)C	517.09	2	4	4.35	0
CHEMBL471842	CID044589879	CN1CCC(NC(=O)C[C@H](N)Cc2ccccc2F)(c2ccccc2)CC1	369.48	2	3	2.82	1
CHEMBL3353999	CID052932793	CC(=O)N1c2ccc(-c3ccc(C(=O)O)cc3)cc2[C@H](Nc2ccc(C)cc2)C[C@@H]1C	414.51	2	3	5.66	0
CHEMBL23559	CID000721954	NS(=O)(=O)c1ccc(NC(=O)c2ccccc2)cc1	276.32	2	3	1.59	1
CHEMBL3683989	CID118061139	NC(=O)c1nc(Nc2ccc3ccccc3c2)sc1NC(=O)c1ccc(NCCN2CCCCC2)cc1	514.66	4	7	5.29	0
CHEMBL1645505	CID053322060	CC(C)C[C@H](NC(=O)[C@@H](NC(=O)[C@@H](N)CNC(=O)c1nn[nH]n1)C(C)C)C(=O)NCC(O)(CCc1ccccc1)C(=O)Nc1cccc(C(=O)O)c1	722.8	9	11	-0.25	0
CHEMBL3397790	CID118727012	CN(c1ccc(C23CC4CC(CC(c5ccc(C#N)cc5)(C4)C2)C3)cc1)S(C)(=O)=O	420.58	0	3	4.74	1
CHEMBL3644082	CID066551490	O=C1CCc2ccc(NC(=O)N[C@H]3CC[C@@H](c4ccccc4)C3)cc2N1	349.43	3	2	4.03	1
CHEMBL556432	CID045272701	O=C(Nc1ccc2nc(C3CC3)cn2c1)c1ccc(-c2ccc(C(F)(F)F)cn2)cc1	422.41	1	4	5.54	0
CHEMBL3792940	CID127053375	CNC(=O)[C@H](Cc1c[nH]c2ccccc12)NC(=O)[C@@H](CC(=O)Nc1cccc(N)c1)CC(C)C	463.58	5	4	3.21	1
CHEMBL259214	CID000766652	CCc1ccc(C(=O)Nc2cccnc2)cc1	226.28	1	2	2.9	1
CHEMBL3666680	CID070907844	CC(=O)Nc1cc(C(=O)N2CCC(c3ccc(C#N)cc3)CC2)ccc1C1CCC1	401.51	1	3	4.8	1
CHEMBL1271472	-	CCNC(=O)c1ccc2c(c1)NC(=O)/C2=C(\Nc1ccc(CN2CCCCC2)cc1)c1ccccc1	480.61	3	4	5.35	0
CHEMBL2381789	CID071680882	CCCCCn1cc(C(=O)NC2CCCCC2)c(=O)n2nc(-c3ccc(C)cc3)cc12	420.56	1	5	4.72	1
CHEMBL218735	CID016126731	CCOC(=O)C1CCCN(C(=N)c2ccc(C(=O)Nc3ccc(Cl)cc3C(=O)Nc3ccc(Cl)cn3)cc2)C1	568.46	3	6	5.49	0
CHEMBL247473	CID011957988	COc1ccc(C(=O)Nc2ccccc2C(=O)Nc2ccc(CCN3CCc4cc(OC)c(OC)cc4C3)cc2)cc1OC	595.7	2	7	5.83	0
CHEMBL3926649	CID042643894	CC(C)(C)c1ccc(CCS(=O)(=O)Nc2ccccc2S(N)(=O)=O)cc1	396.53	2	4	2.62	1
CHEMBL3982663	CID060207615	Nc1ccccc1NC(=O)CCCCCNC(=O)c1cccc(Cl)c1	359.86	3	3	3.85	1
CHEMBL3937949	CID043517028	O=C(O)c1ccc(Nc2nncc3ccccc23)cc1	265.27	2	4	3.07	1
CHEMBL48765	CID010321166	COc1cccc(C(=O)Nc2c(C(O)(C(F)(F)F)C(F)(F)F)ccc3ccccc23)c1	443.34	2	3	5.41	0
CHEMBL3699922	CID091928575	CC(C)Nc1nccc2ccc(C(=O)N3CCC4(CC3)Cc3cn(C(C)(C)C)nc3C(=O)N4)cc12	474.61	2	6	3.97	1
CHEMBL3941928	CID057510437	O=C(Nc1ccc(C(=O)N2CCCC3(CCCN3)CC2)cc1)N1Cc2ccccc2C1	418.54	2	3	3.98	1
CHEMBL3664094	CID025158803	O=C(Nc1cc(-c2ccccc2)ccc1O)c1ccc(CNCC2CC2)cc1	372.47	3	3	4.81	1
CHEMBL610253	CID011474995	CC(C)c1ccc(S(=O)(=O)Nc2ccc3[nH]cc(C[C@H]4CCCN4)c3c2)cc1	397.54	3	3	4.39	1
CHEMBL3664754	CID058258792	Cc1cn(S(=O)(=O)c2ccc3c(c2)c2c(n3C)CC3CCC2N3)c2ccccc12	405.52	1	5	4.03	1
CHEMBL3577934	CID066768640	CCC[C@H](O)[C@H](CNCC1CC1)NC(=O)CNC(=O)c1cc(C(F)(F)F)ccc1NC(=O)NC(C)C	515.58	6	5	2.61	0
CHEMBL471901	CID009549296	NCCNc1ncc(C(N)=O)c(Nc2cccc(C(F)(F)F)c2)n1	340.31	4	6	1.71	1
CHEMBL3397780	CID118727002	CC(=O)Nc1ccc(C23CC4CC(CC(c5ccc(C#N)cc5)(C4)C2)C3)cc1	370.5	1	2	5.31	0
CHEMBL281457	CID020516107	COc1ccc2c(c1)c(CC(=O)NCCCCCCO)c(C)n2C(=O)c1ccc(Cl)cc1	456.97	2	5	4.51	1
CHEMBL1643296	CID017268490	CC(C)c1ccc(NC(=O)Nc2ccc(S(N)(=O)=O)cc2)cc1	333.41	3	3	3.1	1
CHEMBL1202069	CID049859899	CC1CCCN(CCCOCCOc2ccc(C(C)(C)C)cc2)C1.O=C(O)C(=O)O	423.55	2	5	3.66	1
CHEMBL3958052	CID124221573	COC(NC(=O)c1ccc(NC(=O)N2Cc3ccc(F)cc3C2)cc1)C(C)(C)C	399.47	2	3	4.12	1
CHEMBL3639829	CID118060964	COc1ccc2cc(Nc3nc(C(N)=O)c(NC(=O)c4ccc(Cn5ccnc5)cc4)s3)ccc2c1	498.57	3	8	4.64	1
CHEMBL3918232	CID118658039	Cc1c(C(=O)Nc2cc(C(C)(C)O)c3ccccc3n2)sc2c(C(=O)C3CCCC3)cccc12	472.61	2	5	6.61	0
CHEMBL3622191	CID046833814	Cc1c(NC(=O)c2ccc(C(C)(C)C)cc2)cccc1-c1ccc(C(N)=O)c2[nH]c3cc(C(=O)N4CCN(C)CC4)ccc3c12	601.75	3	4	6.33	0
CHEMBL557730	CID023120576	O=C(Nc1ccc2nc(C3CC3)cn2c1)c1ccc(-c2ccc(C(F)(F)F)cc2)cc1	421.42	1	3	6.15	0
CHEMBL393715	CID044434545	CC(C)C[C@H](N)c1cc(C(F)(F)F)ccc1N1CCN(C(=O)[C@H](N)Cc2ccc(Cl)cc2Cl)CC1	531.45	2	4	5.28	0
CHEMBL171905	CID044386061	COC(=O)C(Cc1cccc(CN)c1)NC(=O)CCNC(=O)C[C@@H]1NC(=O)[C@@H](CC(=O)NCCC(=O)NC(Cc2cccc(CN)c2)C(=O)OC)NC1=O	752.83	8	12	-2.52	0
CHEMBL3904098	CID134135619	CN1CCN(c2ccc(C(=O)Oc3ccccc3)cc2NC(=O)c2ccc(F)c([N+](=O)[O-])c2)CC1	478.48	1	7	3.96	1
CHEMBL259534	CID044449443	O=C(Nc1ccccc1C(=O)Nc1ccc(Cl)cn1)c1ccc(-n2ccccc2=O)cc1	444.88	2	5	4.39	1
CHEMBL221703	CID044419103	CN(C)C(=N)c1ccc(C(=O)Nc2ccc(Sc3ccccc3)cc2C(=O)Nc2ccc(Cl)cn2)cc1	530.05	3	5	6.28	0
CHEMBL3982881	CID069045702	CSc1ccc(NC(=O)c2cccc(Cc3n[nH]c(=O)c4c3CCCC4)c2)cc1	405.52	2	4	4.21	1
CHEMBL2177168	CID010182620	CN1CCN(C(=O)c2ccc(-c3cnc(N)c(C(=O)Nc4cccnc4)n3)cc2)CC1	417.47	2	7	1.76	1
CHEMBL3664731	CID052913100	CN(C)Cc1ccc(S(=O)(=O)c2ccc3c(c2)c2c(n3C)CC3CCC2N3)cc1	409.56	1	5	3.42	1
CHEMBL239807	CID044439696	CCc1ccc(S(=O)(=O)N[C@@H]2c3cc(NC(=O)c4cccc(OC)c4)ccc3CC[C@H]2O)cc1	480.59	3	5	3.84	1
CHEMBL176451	CID044385488	COCCN(C)Cc1ccc(C(=O)Nc2ccc(Cl)cc2C(=O)Nc2ccc(Cl)cn2)cc1	487.39	2	5	4.97	1
CHEMBL217017	CID023647080	C[C@H](CCc1ccc(C(N)=O)cc1)NCC(=O)c1ccc(F)c(F)c1	346.38	2	3	2.86	1
CHEMBL396215	-	CC(C)(C)[C@H]1CC[C@H](N(C(=O)Nc2ccc(OC(F)(F)F)cc2)C2CCc3cc(C(=O)Nc4nn[nH]n4)ccc32)CC1	585.63	3	6	6.48	0
CHEMBL350026	CID017940234	COc1ccc(S(=O)(=O)Nc2ccc(C)cc2Br)cc1N1CCNCC1	440.36	2	5	2.98	1
CHEMBL3397932	CID118727122	CN(C)CCCOc1ccc(NC(=O)c2cccc(-c3cccc(O)c3)c2)cc1F	408.47	2	4	4.78	1
CHEMBL3623463	CID118144180	Cc1ccc(C(=O)N2CCC(c3ccc4nncn4c3)CC2)cc1NC(=O)c1ccc(Cl)nc1	474.95	1	6	4.36	1
CHEMBL2440748	CID071115650	CCCCCCOC(=O)c1cccc(-c2cc(C(=O)Nc3ccncc3)ccc2CN)c1	431.54	2	5	5.2	0
CHEMBL1095471	CID046888847	O=C(Nc1ccc(C(F)(F)F)cc1)Nc1cccc(C(=O)NCCN2CCOCC2)c1	436.43	3	4	3.41	1
CHEMBL434817	CID010598392	CCN(CC)C(=O)c1ccc(C(c2cccc(OC)c2)N2CC(C)NCC2(C)C)cc1	423.6	1	4	4.34	1
CHEMBL3786631	CID127032486	CC(C)(C)OC(=O)NCCCC[C@@H](NC(=O)[C@@H]1Cc2ccccc2CN1C(=O)CCC(=O)c1ccccc1)C(=O)NCC(c1ccccc1)c1ccccc1	744.93	3	6	6.73	0
CHEMBL3290118	CID090644800	Cc1ccc(NC(=O)c2cccc(C(F)(F)F)c2)cc1C(=O)Nc1cnc(Nc2ccccc2)nc1	491.47	3	5	6.05	0
CHEMBL2407491	CID073356659	CC(C)(C)Cc1cnc2c(c1)[C@@H](NC[C@@H](O)[C@@H]1Cc3cccc(c3)CCCCn3cc(ccc3=O)C(=O)N1)CC1(CCC1)O2	598.79	3	7	4.91	0
CHEMBL3936317	-	CC(C)CN(Cc1ccc(N[C@H]2CC[C@H](O)CC2)cc1)S(=O)(=O)Cc1ccccc1	430.61	2	4	4.39	1
CHEMBL3127479	CID076314701	CC(=O)Nc1ccc(-c2cccc([C@@H]3C[C@](C)(c4ccccc4)c4cc(C(=N)N)ccc4N3)c2)c(C(=O)O)c1	518.62	5	4	6.16	0
CHEMBL2086600	CID070693200	NC(=O)[C@@H]1CCCN1C(=O)CCCNC(=O)c1ccc(C(F)(F)F)cc1	371.36	2	3	1.69	1
CHEMBL434403	CID044305348	CC(=O)c1ccc(C(=O)Nc2ccc(CCN3CC4COc5ccc(C#N)cc5C4C3)cc2)cc1	465.55	1	5	4.66	1
CHEMBL1503095	CID001333464	O=C(Nc1cccc(NC(=O)c2ccco2)c1)c1ccc([N+](=O)[O-])cc1	351.32	2	5	3.69	1
CHEMBL3962891	CID045137424	N#Cc1ccc(C(=O)NCCCCCC(=O)Nc2ccccc2N)cc1	350.42	3	4	3.07	1
CHEMBL249139	CID044444545	CS(=O)(=O)Cc1cccc(-c2ccc3c(Nc4ccccc4)c(C(N)=O)cnc3c2)c1	431.52	2	5	4.29	1
CHEMBL3086325	CID024759507	N#Cc1c[nH]c(C(=O)Nc2ccc(C(N)=O)cc2C2=CCCCC2)n1	335.37	3	4	2.59	1
CHEMBL3958835	CID071267475	O=C(Nc1cc2c(c(C(=O)NC3CCCCC3)c1)OCC2)c1ccccc1C(F)(F)F	432.44	2	3	4.96	1
CHEMBL1800417	CID053387232	Cc1cccc(NCCC2(c3ccccc3)CCOC(C)(C)C2)c1	323.48	1	2	5.32	0
CHEMBL3670470	CID066763393	CN(C)c1ccc(C(=O)Nc2cccc(CNc3ncnc4c(C(N)=O)cccc34)c2)cc1	440.51	3	6	3.66	1
CHEMBL2042399	CID044189702	C[C@H](C(=O)NCc1ccc(C(C)(C)C)cc1)c1ccc(NS(C)(=O)=O)c(F)c1	406.52	2	3	3.91	1
CHEMBL105118	CID011047115	CN1CCC(c2c[nH]c3ccc(NC(=O)c4cccc([N+](=O)[O-])c4)nc23)CC1	379.42	2	5	3.53	1
CHEMBL2348280	CID071583424	CCCCn1c(C)c(C)cc(NC(=O)c2cccc3ccccc23)c1=O	348.45	1	3	4.67	1
CHEMBL379505	CID011512421	CC(C)(C)C[C@H]1N[C@@H](C(=O)NCCN2CCOCC2)[C@H](c2cccc(Cl)c2)[C@@]12C(=O)Nc1cc(Cl)ccc12	559.54	3	5	4.19	0
CHEMBL50161	CID010545864	COC(=O)CCCC(=O)Nc1ccc2c(c1)-c1ccccc1C(=O)C2=O	351.36	1	5	3.01	1
CHEMBL477191	CID044578749	Cc1ccc(NC(=O)c2ccnc(NC3CCCCC3)c2)cc1-c1ccc(C(=O)NCC2CC2)cc1	482.63	3	4	6.19	0
CHEMBL3634508	CID122196175	Cn1cc(NC(=O)c2ccc3ccc(N[C@@H]4CCCNC4)nn23)c(C(F)F)n1	389.41	3	7	2.42	1
CHEMBL2203434	CID054761157	CCN1CCC(Oc2ccc(C(=O)Nc3ccc(NC(=O)Nc4cc(C(C)(C)C)on4)cc3)nc2)CC1	506.61	3	7	5.13	0
CHEMBL1097524	CID046888805	O=C(Nc1ccc(C2CCCCC2)cc1)Nc1cccc(C(=O)NCCN2CCOCC2)c1	450.58	3	4	4.44	1
CHEMBL3586221	CID122180172	CCCN(CCC)S(=O)(=O)c1ccc(C(=O)Nc2ccc([N+](=O)[O-])cc2)cc1	405.48	1	5	3.66	1
CHEMBL3948385	CID086730057	CC(C)N1CCN(C(=O)NC2CCN(c3ccc(C(N)=O)cn3)CC2)CC1	374.49	2	5	0.88	1
CHEMBL497934	CID044592526	N=C(c1ccc(C(=O)Nc2ccccc2C(=O)Nc2ccc(Cl)cn2)cc1)N1CCC1	433.9	3	4	4.27	1
CHEMBL3977808	CID057509900	CCCNC(=O)c1ccc(NC(=O)N2Cc3ccc(CN)cc3C2)cc1	352.44	3	3	2.83	1
CHEMBL3938585	CID057510697	CC(C)(CNC(=O)c1ccc(NC(=O)N2Cc3ccc(F)cc3C2)cc1)N1CCOCC1	440.52	2	4	3.21	1
CHEMBL3900132	CID072694238	O=C(Nc1ccc(Cl)c(CN2CCC(C(=O)NC3CCCC3)CC2)c1)c1ccccc1	439.99	2	3	4.86	1
CHEMBL3923698	CID068323505	CC(C)CCn1cc(NC(=O)c2ccc3cc4n(c3c2)CCCNC4=O)cn1	379.46	2	5	3.27	1
CHEMBL3912430	CID129626068	COc1ccc(NC(=O)c2cncc(C)c2)cc1CN1CCC(C(=O)NC(C)(C)C)CC1	438.57	2	5	3.78	1
CHEMBL3911655	CID072704650	CNC(=O)C1CCN(Cc2cccc(NC(=O)c3ccc(Cl)cc3)c2)CC1	385.9	2	3	3.55	1
CHEMBL3669643	CID058258758	[C-]#[N+]c1ccc2ccn(S(=O)(=O)c3ccc4c(c3)c3c(n4C)CC4CCC3N4)c2c1	416.51	1	5	4.27	1
CHEMBL2401997	CID059761399	Cc1ccc(C(=O)NC2CC2)cc1NC(=O)c1ccc(-c2cccnc2)s1	377.47	2	4	4.26	1
CHEMBL607122	CID011443502	CC(C)C[C@H](NC(=O)c1ccc(C(C)(C)C)cc1)C(=O)N1NC[C@@H]2[C@H]1C(=O)CN2C(=O)c1ccccc1	504.63	2	5	2.94	0
CHEMBL109088	CID044338225	C[C@]12C=CC(=O)NC1CCC1C2CC[C@]2(C)C(C(=O)Nc3cccc(N)c3)CCC12	407.56	3	3	4.12	1
CHEMBL1645155	CID053323050	C[C@H](NC(=O)c1cc(F)cc2c1N(Cc1ccc(C(F)(F)F)cc1)CC2)c1ccc(C(=O)O)cc1	486.47	2	3	5.6	0
CHEMBL502244	CID044580642	CC(C)(C)OC(=O)N[C@@H](Cc1c[nH]c2ccccc12)C(=O)NCCNc1c2c(nc3ccccc13)CCCC2	527.67	4	5	5.26	0
CHEMBL3980902	CID071230967	Cc1c(NC(=O)c2ccc(C(C)(C)C)cc2)cc(F)cc1-c1ncnc2[nH]c(C3=CCNCC3)cc12	483.59	3	4	6.0	0
CHEMBL1315329	CID016034192	O=C(NCc1ccccc1Cl)c1ccc2c(c1)NC(=O)C(CS(=O)(=O)Cc1ccc(Cl)cc1)N2	518.42	3	5	4.27	0
CHEMBL2113031	CID071452720	CC(C)(C)NC(=O)C1(C2CCCCC2)CCN(C(=O)[C@@H](Cc2ccc(F)cc2)NC(=O)[C@@H]2C[C@H]3CC[C@@H]2NC3)CC1	568.78	3	4	4.34	0
CHEMBL3916974	CID122362687	Cc1ccc(C2=C(C#N)C(=O)NC(c3ccc(C(C)(C)C)cc3)(C(F)(F)F)C2)cc1	412.46	1	2	5.55	0
CHEMBL218720	CID011453116	CC1=C(C(=O)Nc2ccc3[nH]nc(C)c3c2)C(c2ccc(C(F)(F)F)cc2)CC(=O)N1	428.41	3	3	4.41	1
CHEMBL3693709	CID053339064	CC(C)c1cccc(C(C)C)c1Nc1ccc(C(=O)NCCCCCCC(=O)NO)cc1	439.6	4	4	5.86	0
CHEMBL256574	CID044449377	CC(Nc1ccc(Cl)cn1)c1ccccc1NC(=O)c1ccc(-n2ccccc2=O)cc1	444.92	2	5	5.31	0
CHEMBL3085977	CID024875260	CC(=O)NCCNC(C)(C)c1ccc(NC(=O)c2ncc(C#N)[nH]2)c(C2=CCC(C)(C)CC2)c1	462.6	4	5	4.09	1
CHEMBL3684282	-	CC(N)C(=O)N[C@H]1CC[C@H](Nc2c(C(=O)C(C)(C)C)cnc3ccc(-c4cc(Cl)c(O)c(Cl)c4)cc23)CC1	557.52	4	6	6.33	0
CHEMBL3604194	CID122185535	CN(C)c1ccc(C(=O)NCCCCNc2c3c(nc4ccccc24)CCCC3)cc1.Cl	453.03	2	4	5.22	0
CHEMBL1610677	CID003697247	CCOc1ccc(C(=O)Nc2ccc(NC(=O)c3cccs3)cc2)cc1[N+](=O)[O-]	411.44	2	6	4.56	1
CHEMBL237327	CID016662757	CC1(C)CN(c2ccc(C(=O)Nc3ccccc3N)cn2)CCN1C(=O)CCc1ccccc1	457.58	2	5	3.98	1
CHEMBL179320	CID011233503	CC(C)c1ccc(NC(=O)Oc2ccc3c(c2)C2(C)CCOC2O3)cc1	353.42	1	4	4.82	1
CHEMBL2170547	CID071460655	CCCCCn1cc(C(=O)Nc2ccccc2)c(=O)cc1C(C)(C)C	340.47	1	3	4.59	1
CHEMBL2401986	CID059761440	Cc1ccc(C(=O)NC2CC2)cc1NC(=O)c1ccc(-c2ccccc2)s1	376.48	2	3	4.87	1
CHEMBL3978647	CID129626218	Cc1cncc(C(=O)Nc2cccc(CN3CCC(C(=O)NCC4CC4)CC3)c2)c1	406.53	2	4	3.38	1
CHEMBL3604417	CID122185697	CCCN(CCC)S(=O)(=O)c1ccc(C(=O)N[C@@H](C)C(N)=O)cc1	355.46	2	4	1.1	1
CHEMBL289892	CID011795964	CC(C)[C@H]1C(=O)N[C@H](CO)Cc2cc3c(cc2N1C)C1(CCC3)CCC(C)(C)CC1	412.62	2	3	4.35	1
CHEMBL3263691	CID071234266	Cc1ccccc1N1CCN(c2ccc(C(=O)NCCCc3nn[nH]n3)cc2NC(=O)c2coc(C3CC3)n2)CC1	555.64	3	9	3.32	0
CHEMBL461894	CID044590792	O=C(Nc1cccc(OCCCN2CCOCC2)c1)c1ccc(C(F)(F)F)cc1	408.42	1	4	4.06	1
CHEMBL2419988	CID072163862	N#Cc1ccc(C2C3=C(CCCC3=O)N(c3ccc(C(=O)Nc4ccc(S(N)(=O)=O)cc4)cc3)C3=C2C(=O)CCC3)cc1	592.68	2	7	5.08	0
CHEMBL3919522	CID057510367	CC1(C)OCC(CNC(=O)c2ccc(NC(=O)N3Cc4ccccc4C3)cc2)O1	395.46	2	4	3.12	1
CHEMBL3326577	CID025264907	CCC1(CC)C[C@@H](NC(=O)Nc2cccc3cnccc23)c2cc(F)ccc2O1	393.46	2	3	5.58	0
CHEMBL3697421	CID070872507	Cc1cc(C)c(CNC(=O)c2cc(-c3cnn(C)c3)cc(N(C)C3CCNCC3)c2C)c(=O)[nH]1	462.6	3	6	2.82	1
CHEMBL2348279	CID071583423	CCCCn1c(C)c(C)cc(NC(=O)c2ccc(C)cc2)c1=O	312.41	1	3	3.83	1
CHEMBL1088300	CID054728409	O=C(Nc1ccc(C(=O)c2ccc(Cl)cc2)c(Cl)c1)C1=C(O)c2ccccc2S(=O)(=O)N1	489.34	3	5	4.38	1
CHEMBL1234585	CID000087517	O=C(Nc1ccc(Cl)cc1)c1cc2ccccc2cc1OP(=O)(O)O	377.72	3	3	4.22	1
CHEMBL3968157	CID076284591	COCCNc1cc2ncc(C(=O)Nc3cc(-c4cccs4)ccc3N)cc2cc1C1CC1	458.59	3	6	5.73	0
CHEMBL3892416	CID067479059	C[C@H]1CCCN1C1CC[C@H](c2ccc(NS(=O)(=O)c3ccc(F)cc3)cc2)C1	402.54	1	3	4.75	1
CHEMBL104384	CID011121708	CN1CCC(c2c[nH]c3ccc(NC(=O)c4ccccc4F)nc23)CC1	352.41	2	3	3.76	1
CHEMBL3684037	CID118061130	NC(=O)c1nc(Nc2ccc3ccccc3c2)sc1NC(=O)c1ccc(CN2CCCCC2CO)cc1	515.64	4	7	4.74	0
CHEMBL141881	CID011145136	COc1cccc(C(=O)Nc2ccc3c(c2)CC(NS(C)(=O)=O)C3)c1-c1ccc(Cl)cc1	470.98	2	4	4.28	1
CHEMBL368876	CID006918813	CN1CCN[C@H](C(=O)N[C@H](Cc2ccc(F)cc2)C(=O)N2CCC(C(=O)NC(C)(C)C)(C3CCCCC3)CC2)C1	557.76	3	5	2.86	0
CHEMBL549661	CID045271177	CC(C)(O)c1ccc2c(c1)NC(=O)c1ccc(Nc3ccnc(Nc4ccnc(Cl)c4)c3)cc1N2	486.96	5	7	6.15	0
CHEMBL422698	CID009946891	O=C(Nc1ccc(C(F)(F)F)cc1)Nc1cc(Cl)ccc1C(=O)O	358.7	3	2	4.7	1
CHEMBL3093757	-	CCCCNc1ncc(C(=O)Nc2ccc(F)cc2)c(N[C@H]2CC[C@H](O)CC2)n1	401.49	4	6	3.8	1
CHEMBL3659958	CID068032987	Cc1ccc(C(=O)Nc2cc(C(C)(C)C)on2)cc1Nc1ncnc2ccc(C3=CCNCC3)nc12	483.58	3	8	4.99	1
CHEMBL1760613	CID054581046	Cc1c2c(n3c1CCCN(C)C[C@H](C)Nc1cc-3ccc1C(N)=O)CC(C)(C)CC2=O	422.57	2	5	3.72	1
CHEMBL205762	CID044409302	O=C(C1CC1)N1Cc2ccc(Br)cc2CCc2ccccc21	356.26	0	1	4.49	1
CHEMBL3921826	CID057510420	N#Cc1ccc2c(c1)CN(C(=O)Nc1ccc(C(=O)NCC3CCCOC3)cc1)C2	404.47	2	4	3.26	1
CHEMBL3692608	CID071230811	O=C(Nc1ccnc(O)c1)c1ccc(-c2noc(C(F)(F)F)n2)cc1	350.26	2	6	3.11	1
CHEMBL572753	-	CC(C)(C)c1ccc(/C=N/c2ccc(S(N)(=O)=O)cc2)cc1	316.43	1	3	3.38	1
CHEMBL3426064	-	CNC(=O)[C@H]1CC[C@H](Nc2cc(=O)[nH]c3ccc(-c4cncs4)cc23)CC1	382.49	3	5	3.37	1
CHEMBL3979902	CID134152220	C[C@H]1c2ccccc2N(Cc2ccccc2)C[C@@H](C)N1C(=O)C1CCOCC1	378.52	0	3	4.41	1
CHEMBL575621	CID001086746	C[C@H]1CCC[C@@H](C)N1S(=O)(=O)c1ccc(C(C)(C)C)cc1	309.48	0	2	3.94	1
CHEMBL184037	CID016116777	COc1cc(NC(=O)c2ccc(Cc3ccccc3)cc2)ccc1OCCN(C(C)C)C(C)C	460.62	1	4	6.04	0
CHEMBL131439	CID044352777	O=C(Nc1ccc(C(=O)N2CCC(CCS(=O)(=O)O)Sc3ccccc32)cc1)c1ccccc1-c1ccccc1	572.71	2	5	6.4	0
CHEMBL3681951	CID071243739	CCC[C@H](Nc1nc2ccccc2cc1C)c1ccc(C(=O)NCCC(=O)O)cc1	405.5	3	4	4.7	1
CHEMBL3652592	CID023582760	Cn1nccc1-c1cc(NC(=O)C(=O)c2ccc(F)cc2)ccc1OCCN	382.4	2	6	2.39	1
CHEMBL3919150	CID021877319	O=C(Nc1cc(Nc2ccc3c(/C=C/c4ccccc4)n[nH]c3c2)ccc1F)c1ccccc1	448.5	3	3	6.87	0
CHEMBL3665527	-	Cn1c(Nc2c(Cl)ccc(CNC(=O)C(C)(C)F)c2Cl)nc2cc(C(=O)N[C@H]3CC[C@H](C(F)(F)F)CC3)c(N3CCC(C(F)(F)F)CC3)cc21	753.59	3	6	8.62	0
CHEMBL3353996	CID118719864	COC(=O)c1ccc(-c2ccc3c(c2)[C@H](Nc2ccc(C(C)(C)C)cc2)C[C@H](C)N3C(C)=O)cc1	470.61	1	4	6.74	0
CHEMBL3092313	CID072737403	CN(C)CCCNC(=O)Nc1cc2c(Nc3ccc(F)c(Cl)c3)ncnc2cc1O[C@H]1CCOC1	502.98	3	7	4.41	0
CHEMBL1708249	CID003630500	CC(=O)Nc1ccc(N2C(=O)CSC2c2ccccc2)cc1	312.39	1	3	3.42	1
CHEMBL3264809	CID090655848	COc1cccc(C(C)(C)NC[C@@H](O)[C@H](Cc2ccccc2)NC(=O)c2cc(C(N)=O)cc(N3CCCCC3)c2)c1	558.72	4	6	4.01	0
CHEMBL138855	CID006426822	Cc1cc(N)nc(C)c1CNC(=O)Cn1c(C)cnc(NCCc2ccccc2)c1=O	420.52	3	7	2.12	1
CHEMBL177258	CID009863365	CN1CCC(c2coc3ccc(NC(=O)c4ccc(F)cc4)nc23)CC1	353.4	1	4	4.03	1
CHEMBL3890373	CID129626186	COc1ccc(C(=O)Nc2cccc(CN3CCC(C(=O)NC4CCCCC4)CC3)c2)cc1C	463.62	2	4	4.92	1
CHEMBL479643	CID044571258	CN(C)C1CCC(NC(=O)CNC(=O)c2cccc(C(F)(F)F)c2)C(NCc2ccc(Cl)c(Cl)c2)C1	545.43	3	4	4.5	0
CHEMBL3697759	CID068035935	Cc1ccc(C(=O)Nc2cccc(C(C)(C)C#N)c2)cc1Nc1ncnc2cnc(N3CCCCC3)nc12	506.61	2	8	5.52	0
CHEMBL3906406	CID057750906	CC(C)(O)C#Cc1ccc(/C=C/S(=O)(=O)Nc2ccccc2S(N)(=O)=O)cc1	420.51	3	5	1.87	1
CHEMBL176671	CID044385729	CN(C)NCc1ccc(C(=O)Nc2ccc(Cl)cc2C(=O)Nc2ccc(Cl)cn2)cc1	458.35	3	5	4.46	1
CHEMBL2086616	CID070682669	N#C[C@@H]1CCCN1C(=O)c1ccc(NC(=O)c2ccc(C(F)(F)F)cc2)cc1	387.36	1	3	4.09	1
CHEMBL3133034	CID011764509	CCCCCCCCCCCCCCCCS(=O)(=O)N[C@H]1C[C@H]2C(=O)N(CCN)c3ccc(C(=O)N[C@@H](CSC/C=C(\C)CC/C=C(\C)CCC=C(C)C)C(=O)OC)cc3C(=O)N2C1	928.36	3	9	9.4	0
CHEMBL82609	CID010763529	CC1(C)CCC(C)(C)c2cc(/C(=N/N)c3ccc4cc(C(=O)O)ccc4c3)ccc21	400.52	2	3	5.6	0
CHEMBL1287920	CID011842628	NC(=O)c1cnc(N[C@H]2CCCNC2)c2cc(-c3ccccc3)sc12	352.46	3	5	3.23	1
CHEMBL1529010	CID009554615, CID005739527, CID002952851	NC(=NO)c1ccc(NC(=O)c2ccc(Br)o2)cc1	324.13	3	4	2.39	1
CHEMBL500409	CID044586858	C[C@H](CS)C(=O)N1[C@@H](SCc2ccc(C(C)(C)C)cc2)CC[C@H]1C(=O)O	395.59	2	4	4.18	1
CHEMBL38231	CID044284604	COC(=O)/C(=C/c1cccc(C(=N)N)c1)C(=O)Nc1ccc(-c2ccccc2S(N)(=O)=O)cc1	478.53	4	6	2.48	1
CHEMBL3799882	CID127046092	Cn1c(C(=O)NCCN2CCCC2)cc2c(-c3ccc(NC(=O)C(C)(C)C)cc3)ncnc21	448.57	2	6	3.45	1
CHEMBL232951	CID044432939	CC(=O)Nc1ccc(Nc2nc3ccc(C(=O)N(CCC(C)C)CCC(C)C)cc3n2CCCN2CCCCC2)cc1	574.81	2	6	7.15	0
CHEMBL3675423	CID046869641	CNCC(Nc1ncnc2c(C(N)=O)ccc(OC)c12)c1ccccc1	351.41	3	6	2.11	1
CHEMBL1085905	CID025029788	CNCCCN1Cc2ccccc2N(c2ccc(F)cc2)S1(=O)=O	349.43	1	3	2.63	1
CHEMBL3798183	CID127045674	Cc1ccc(C(=O)NO)cc1NC(=O)c1ccc2ccccc2n1	321.34	3	4	2.91	1
CHEMBL136421	CID044358763	CNC(=O)c1cccc([C@]2(C)CCN(CCc3ccccc3)C[C@@H]2C)c1	350.51	1	2	3.89	1
CHEMBL3800394	CID127045675	COc1ccc(C(=O)NO)cc1NC(=O)c1ccc(-c2ccccc2)cc1	362.39	3	4	3.73	1
CHEMBL3907887	CID076903447	CC(=O)Nc1ccc(C(=O)NCC(O)CN2CCc3ccccc3C2)cc1	367.45	3	4	1.79	1
CHEMBL3659963	CID046873117	Cc1ccc(NC(=O)c2cccc(C(C)(C)C#N)c2)cc1Nc1ncnc2ccc(N3CCOCC3)nc12	507.6	2	8	4.97	0
CHEMBL3605823	CID102594368	COc1cc(F)ccc1NS(=O)(=O)c1ccc2c(c1)CN(C(=O)Nc1ccc(C(C)(C)C)cc1)C2	497.59	2	4	5.48	0
CHEMBL3980970	CID118556450	O=C(Nc1ccc(-c2n[nH]c(=O)c3ccccc23)cc1)c1ccccc1	341.37	2	3	3.84	1
CHEMBL132886	CID044353632	CCC(NC(=O)C(CC(C)C)NC(=O)C(c1ccccc1)c1ccccc1)C(=O)C(=O)NCCCN1CCOCC1	564.73	3	6	2.65	0
CHEMBL3392115	CID071451304	CCNCC(=O)N=S(C)(=O)c1ccc(C(=O)Nc2ccc(Cl)cc2C(=O)Nc2ccc(Cl)cn2)cc1	548.45	3	6	4.49	0
CHEMBL3917228	CID134143172	CCNC(=O)c1ccc(-c2cccc(CN(C)C(=O)CN)c2)cc1.Cl	361.87	2	3	2.44	1
CHEMBL3647472	CID057698243	Cc1nn(C2CCCCC2)c2sc(C(=O)Nc3ccc(NC=O)cc3)cc12	382.49	2	5	4.73	1
CHEMBL3289410	CID090644346	CN(C)CCCNC(=O)c1cccn2c(=O)c3cc4ccccc4cc3nc12	374.44	1	5	2.68	1
CHEMBL252436	CID011690004	CC1CCN(c2cc(N3CCN(C)CC3)ccc2NC(=O)c2ccc(C#N)o2)CC1	407.52	1	6	3.39	1
CHEMBL143514	CID044361523	COC(=O)N[C@H]1Cc2ccc(NC(=O)c3cc(C)ccc3-c3ccc(C(F)(F)F)cc3)cc2C1	468.48	2	3	5.76	0
CHEMBL221977	CID016105803	CC(=O)N1CCC(NS(=O)(=O)c2ccc(NC(=O)c3ccccc3C)c3ccccc23)CC1	465.58	2	4	3.69	1
CHEMBL3694196	CID046181738	Cc1ccc(C(=O)Nc2ccc(N(C)CCN(C)C)c(C(F)(F)F)c2)cc1Nc1ncnc2cnc(NCC(C)C)nc12	595.67	3	9	5.81	0
CHEMBL2036737	CID015980798	CC(C)(C(=O)Nc1nnc(C(=O)Nc2ccc(N3CCOCC3)cc2)o1)c1ccc(Cl)cc1	469.93	2	7	3.73	1
CHEMBL176602	CID009543420	CC(C)C[C@H](C(=O)NO)N(Cc1ccccc1)[P@](C)(=O)c1ccccc1	374.42	2	3	3.64	1
CHEMBL337083	CID044354850	C[C@@H](c1c[nH]c2ccccc12)C(NC(=O)C1CCCN(Cc2ccccc2)C1)C(=O)N[C@@H](CCCCN)C(=O)OC(C)(C)C	603.81	4	6	4.62	0
CHEMBL461950	CID011682482	O=C(Nc1ccc(Cl)c(C(=O)Nc2cccnc2)c1)c1cccc(Cl)c1	386.24	2	3	4.89	1
CHEMBL3962511	CID072703208	CC(C)(C)NC(=O)C1CCN(Cc2cccc(NC(=O)c3ccc(C(F)(F)F)cn3)c2)CC1	462.52	2	4	4.48	1
CHEMBL3684019	CID118061199	NC(=O)c1nc(Nc2ccc3ccc(F)cc3c2)sc1NC(=O)c1ccc(NCCO)cc1	465.51	5	7	3.93	1
CHEMBL3943871	CID068323379	CC1(c2cc(NC(=O)c3ccc4cc5n(c4c3)CCCNC5=O)on2)CC1	364.41	2	5	3.07	1
CHEMBL471457	CID010113744	CN1CCN=C1c1ccc(C(=O)Nc2ccccc2C(=O)Nc2ccc(Cl)cn2)cc1	433.9	2	5	3.93	1
CHEMBL81270	CID044460646	CC(C)Cc1ccc(CC[C@H](N[C@H](C)C(=O)O)C(=O)N[C@@H](CC(C)C)C(=O)Nc2ccccc2)cc1	495.66	4	4	4.42	1
CHEMBL1078695	CID046882084	O=C(Nc1ccc(CCNC[C@H](O)c2cccnc2)cc1)c1ccc(CCc2ccccc2)cc1	465.6	3	4	4.98	1
CHEMBL1760865	CID054583130	CC(C)(C)c1cccc(CN[C@H]2CS(=O)(=O)C[C@@H](Cc3ccc(O)c(Br)c3)[C@@H]2O)c1	496.47	3	5	3.56	1
CHEMBL3742103	CID085469930	Cc1ccc(Cl)cc1N1CCN(CCc2ccc(CN3C(=O)c4ccccc4C3=O)cc2)CC1	474.0	0	4	4.81	1
CHEMBL3894286	CID057509807	O=C(Nc1cccc(O)c1)c1ccc(NC(=O)N2Cc3ccccc3C2)cc1	373.41	3	3	4.19	1
CHEMBL3951621	CID129626197	CC(C)(C)NC(=O)C1CCN(Cc2cccc(NC(=O)Cc3ccc(Cl)cc3Cl)c2)CC1	476.45	2	3	5.3	0
CHEMBL251546	CID016005547	Nc1ccccc1NC(=O)c1ccc(C(C(=O)NCCCc2ccccc2)C(=O)NCCCc2ccccc2)cc1	548.69	4	4	5.1	0
CHEMBL3912409	CID057510758	CN(C)CCCNC(=O)c1ccc(NC(=O)N2Cc3ccc(F)cc3C2)cc1	384.46	2	3	3.05	1
CHEMBL3922104	CID134140087	CCOC(=O)c1ccc(N2CCN(C)CC2)c(NC(=O)c2ccc(F)c(C)c2Cl)c1	433.91	1	5	3.97	1
CHEMBL3682354	CID089646959	CCCC1(CCC)C[C@@H](NC(=O)Nc2ccc3c(c2)N(C)C(=O)CC3)c2cc(F)ccc2O1	453.56	2	3	5.72	0
CHEMBL3920747	CID057510316	O=C(Nc1ccc(C(=O)N2CC3(CCCNC3)C2)cc1)N1Cc2ccncc2C1	391.48	2	4	2.45	1
CHEMBL3409890	CID118731971	COc1ccc(NC(=O)c2ccc(Cl)cc2)c(C(=O)Nc2ccc(N3CCCCC3=O)cc2)c1	477.95	2	4	5.37	0
CHEMBL1957791	CID046931852	CCC(=O)NCCc1ccccc1-c1ccc([C@H]2CNCC[C@@H]2c2ccn(C)c(=O)c2)c(Cl)c1	478.04	2	4	4.64	1
CHEMBL3357132	CID057567354	CC(C)(C)c1ccc(NC(=O)c2c[nH]c3ccccc3c2=O)cc1N	335.41	3	3	3.66	1
CHEMBL148917	CID018376989	Cc1ccc(NC(=O)c2sc3ccccc3c2Cl)c(C(=O)Nc2ccc(C#N)cc2)c1	445.93	2	4	6.24	0
CHEMBL3896683	CID118873280	CC1(N)CCN(c2cccnc2NC(=O)c2nc(-c3ncccc3C(F)(F)F)cnc2N)CC1F	490.47	3	8	3.05	1
CHEMBL3359776	CID053304087	CC(C)[C@H](NC(=O)[C@H](C)NC(=O)[C@@H](NC(=O)c1ccccc1)C(C)(C)C)C(=O)C(=O)NC1CCCCC1	514.67	4	5	2.49	0
CHEMBL1645413	CID000083332	O=C(Nc1cccnc1)c1ccc([N+](=O)[O-])cc1	243.22	1	4	2.24	1
CHEMBL3946574	CID060207675	Cc1[nH]c2ccc(C(=O)NCCCCCC(=O)Nc3ccccc3N)cc2c1C	392.5	4	3	4.3	1
CHEMBL1078893	CID011151953	CC(C)(C)c1ccc2c(c1)[C@H]1OCCC[C@H]1[C@H](c1ccccc1F)N2	339.45	1	2	5.76	0
CHEMBL462622	CID025218742	C#Cc1c(Oc2ccc(NC(=O)c3cccn(-c4ccc(F)cc4)c3=O)cc2F)ccnc1N	458.42	2	6	4.12	1
CHEMBL3216179	CID090664642	CN1CCN[C@@H](C(=O)N[C@H](Cc2ccc(F)cc2)C(=O)N2CCC(C(=O)NC(C)(C)C)(C3CCCCC3)CC2)C1.Cl.Cl	630.68	3	5	3.7	0
CHEMBL110026	CID011245701	N=C(N)c1ccc2cc(C(=O)Nc3cccc(CC4CCCC4)c3)ccc2c1	371.48	3	2	5.11	0
CHEMBL50024	CID002796875	Cc1ccc(NC(=O)c2sc3ccccc3c2Cl)c(C(=O)Nc2ccc(F)cc2)c1	438.91	2	3	6.51	0
CHEMBL2070705	CID070688877	Cl.NC(=O)Nc1sc(-c2cc(F)cc(F)c2)cc1C(=O)N[C@H]1CCCNC1	416.88	4	4	3.09	1
CHEMBL3686446	CID089476663	CCCc1cccc(-c2cc(NC(=O)[C@@H]3CNC(=O)C3)nn2Cc2ccccc2)c1	402.5	2	4	3.63	1
CHEMBL464180	CID011501768	CCc1ccccc1N1CCC(C(=O)Nc2ccc3c(c2)NC(=O)CO3)CC1	379.46	2	4	3.44	1
CHEMBL1933184	CID057400385	O=C(Nc1cc(-c2cc3c([nH]2)C2(CCCNC2)CNC3=O)ccn1)c1ccc(C(F)(F)F)cc1	469.47	4	4	3.71	1
CHEMBL525726	CID044580262	O=C(c1cc([N+](=O)[O-])ccc1N1CCOCC1)N1CCN(c2ccc(C(F)(F)F)cc2)CC1	464.44	0	6	3.41	1
CHEMBL3669646	CID058258754	Cn1c2c(c3cc(S(=O)(=O)c4cncc5ccccc45)ccc31)C1CCC(C2)N1	403.51	1	5	3.91	1
CHEMBL3959534	CID072705033	O=C(Nc1cccc(CN2CCC(C(=O)NCC(F)(F)F)CC2)c1)c1ccc(Cl)cc1	453.89	2	3	4.48	1
CHEMBL491605	CID044579260	COC(=O)c1cccc(-c2cc(CCNC(C)=O)c3cc(OC)ccc3c2)c1	377.44	1	4	3.98	1
CHEMBL3641035	CID068036186	CCN1CCN(c2cc(NC(=O)c3ccc(C)c(Nc4ncnc5cnc(N(C)CC6CCCCO6)nc45)c3)cc(C(F)(F)F)c2)CC1	663.75	2	10	5.89	0
CHEMBL471549	CID011676957	CCN(CC)CCOc1cccc(-c2cc(C(=O)NC3CCCNC3)c(NC(N)=O)s2)c1	459.62	4	6	3.11	1
CHEMBL3675488	CID068078681	CN(CC(Nc1ncnc2c(C(N)=O)cccc12)c1cccc(NC(=O)c2ccc(F)c(F)c2)c1)C(=O)OC(C)(C)C	576.6	3	7	5.28	0
CHEMBL401584	CID044447810	CC(=O)N1CC[C@H](c2ccc(C(F)(F)F)cc2)[C@@H]1C(=O)N1CCN(c2ccc(C)cc2[C@@H](N)C(C)C)CC1	530.64	1	4	4.72	0
CHEMBL2380432	CID071625073	CC(C)(C)c1ccc(OCC(=O)Nc2ccc(N3CCC(O)C3)nc2)cc1	369.47	2	5	2.97	1
CHEMBL3685260	CID066763487	CC(Nc1ncnc2c(C(N)=O)cc(OCc3ccccc3)cc12)c1cccc(NC(=O)c2ccc(Br)cc2)c1	596.49	3	6	6.5	0
CHEMBL3613642	CID121513880	CC(C)N1CCN(S(=O)(=O)c2ccc(NC(=O)c3ccc(C(F)(F)F)cc3[N+](=O)[O-])cc2)CC1	500.5	1	6	3.58	0
CHEMBL333580	CID010927360	CC(C)c1ccc(NC(=O)Oc2ccc3c(c2)[C@]2(C)CCN(C)O[C@@H]2N3C)cc1	395.5	1	5	4.72	1
CHEMBL3410876	CID072705162	CN[C@@H](C)C(=O)N[C@H](C(=O)N1Cc2cc(C(=O)N[C@H]3C[C@@H](C(=O)N[C@@H]4CCCc5ccccc54)N(C(=O)[C@@H](NC(=O)[C@H](C)NC)C(C)(C)C)C3)ccc2C[C@H]1C(=O)N[C@@H]1CCCc2ccccc21)C(C)(C)C	988.29	7	9	4.3	0
CHEMBL3664046	CID025155697	CCCOC(=O)NCc1ccc(C(=O)Nc2cc(-c3ccccc3)ccc2N)cc1	403.48	3	4	4.82	1
CHEMBL370865	CID000914489	O=C(Nc1ccccc1C(=O)O)c1ccc(-c2ccccc2)cc1	317.34	2	2	4.3	1
CHEMBL51256	CID044295932	Cc1c(N)cccc1C(=O)N1CCC(N2CCC(Cc3ccc(C(=O)NC(C)C)cc3)CC2)CC1	476.67	2	4	4.27	1
-	CID100003962	CC1=C(C=C(C=C1)C(=O)OC)NC(=O)C(=CC2=CC=CO2)C3=CC=CC=C3	361.4	1	4	4.55	1
CHEMBL3804901	CID124156896	NC(=O)c1cncc(OCc2cccc(NC(=O)c3ccc(Oc4ccccc4)cc3)c2)c1	439.47	2	5	4.8	1
CHEMBL3680578	CID066763741	NC(=O)c1cccc2c(NCc3cccc(NC(=O)c4ccc5nc[nH]c5c4)c3)ncnc12	437.46	4	6	3.47	1
CHEMBL1358308	CID001348509	COc1ccc(-c2nc3cc(NC(=O)c4ccc(C)cc4)ccc3o2)cc1Cl	392.84	1	4	5.72	0
CHEMBL2070699	CID070686798	Cl.NC(=O)Nc1cc(-c2ccccc2F)sc1C(=O)N[C@H]1CCCNC1	398.89	4	4	2.95	1
CHEMBL3747207	CID069090444	Nc1ccc(C2CCCCC2)nc1C(=O)Nc1cnccc1N1CCC[C@H](N)C1	394.52	3	6	3.29	1
CHEMBL1933142	CID053247190	Cn1cc(NC(=O)c2ccc3cc4n(c3c2)C(C)(C)CNC4=O)nc1C(=O)NC1CCCC1	448.53	3	6	2.78	1
CHEMBL99571	CID022058514	COc1cc(NC(=O)c2ccccc2)ccc1-c1cnco1	294.31	1	4	3.6	1
CHEMBL3612132	CID122187967	NC(=O)c1ccc(NC(=O)c2ccc(-n3ccccc3=O)cc2)c(NC(=O)c2ccc(Cl)c(Cl)c2)c1	521.36	3	5	4.75	0
CHEMBL362850	CID044391380	CC(NC1CCCNC1)c1ccccc1N1CCN(C(=O)[C@@H](Cc2ccc(Cl)cc2)NC(=O)C2(N)Cc3ccccc3C2)CC1	629.25	4	6	3.62	0
CHEMBL1830882	CID054757020	O=S1(=O)N(C[C@@H]2CNCCO2)c2ccccc2N1c1ccccc1	345.42	1	4	1.88	1
CHEMBL17184	CID009928047	NS(=O)(=O)c1ccc(C2=C(c3ccc(F)cc3)CC3(CC3)C2)cc1	343.42	1	2	3.96	1
CHEMBL3965454	CID072705416	O=C(Nc1cccc(CN2CCC(C(=O)NC3CCCCC3)CC2)c1)c1ccccc1F	437.56	2	3	4.74	1
CHEMBL3660860	-	Cn1c(Nc2c(Cl)ccc(CNC(=O)C(C)(C)C)c2Cl)nc2cc(C(=O)N[C@H]3CC[C@@H](C(F)(F)F)CC3)c(N3CC4CC4C3)cc21	679.61	3	6	7.59	0
CHEMBL3699927	CID056968055	CCNc1nccc2ccc(C(=O)N3CCC4(CC3)Cc3cn(C(C)(C)C)nc3C(=O)N4)cc12	460.58	2	6	3.58	1
CHEMBL3686053	CID068053043	CCc1nn(C(C)c2ccc(NC(=O)c3ccc(C(F)(F)F)cc3)cc2)c(CC)c1CC(=O)O	473.5	2	4	5.52	0
CHEMBL3764773	CID127040583	CCOC(=O)C(CC)Cc1ccc(C(=O)NCc2ccccc2C(F)(F)F)cc1	407.43	1	3	4.77	1
CHEMBL3943393	CID122510230	CCCN(CCC)C(=O)C1=Cc2ccc(C(=O)Nc3ccccc3)cc2N=C(N)C1	404.51	2	4	4.36	1
CHEMBL3781433	CID025191769	CN1CCN(c2ccc(NC(=O)c3c(NC[C@@H](O)c4cccc(Cl)c4)cc[nH]c3=O)cc2)CC1	481.98	4	6	3.18	1
CHEMBL183048	CID011320189	CN(C)CCCN(CCCN(C)C)C(=O)C1CCN(S(=O)(=O)c2ccc(NCC(c3ccccc3)c3ccccc3)c(C(=O)N3CCOCC3)c2)CC1	747.02	1	8	4.54	0
CHEMBL3926761	CID072705223	Cc1ccnc(C(=O)Nc2cccc(CN3CCC(C(=O)NC4CCCCC4)CC3)c2)c1	434.58	2	4	4.3	1
CHEMBL2048037	CID057387319	CC(C)(C)c1cccc(CN[C@H]2CS(=O)(=O)C[C@@H](Cc3ccc(N)c(OCC(F)(F)F)c3)[C@@H]2O)c1	514.61	3	6	3.61	0
CHEMBL3699916	CID091938007	CC(C)(C)n1cc2c(n1)C(=O)NC1(CCN(C(=O)c3ccc4ccc(NC5CCC5)nc4c3)CC1)C2	486.62	2	6	4.11	1
CHEMBL273083	CID024801690	CSc1ccc(C(=O)N[C@@H]2CCCC[C@@H]2NC(=O)CNC(=O)c2cc(C(F)(F)F)ccc2NC(=O)NC(C)C)cc1	593.67	5	5	4.54	0
CHEMBL360716	CID011296600	CC(NC1CCCNC1)c1ccccc1N1CCN(C(=O)[C@@H](Cc2ccc(Cl)cc2)NC(=O)[C@H]2Cc3ccccc3CN2)CC1	629.25	4	6	3.83	0
CHEMBL3929063	CID072703019	Cc1cncc(C(=O)Nc2cccc(CN3CCC(F)(C(=O)NC(C)(C)C)CC3)c2)c1	426.54	2	4	3.86	1
CHEMBL1289061	CID011682929	CC(O)(c1ccc(S(=O)(=O)c2ccc(C(N)=O)cc2Cl)cc1)C(F)(F)F	407.8	2	4	3.04	1
CHEMBL3407847	CID086583042	CNc1ncc2cc(-c3c(C)ccc(C(=O)Nc4ccc(OC)c(C(F)(F)F)c4)c3N)ccc2n1	481.48	3	6	5.51	0
CHEMBL3675464	CID046869107	C[C@@H](Nc1ncnc2c(C(N)=O)cccc12)c1cccc(NC(=O)c2ccc3c(c2)OCO3)c1	455.47	3	7	3.88	1
CHEMBL259535	CID044449445	Cc1ccc(NC(=O)c2ccccc2NC(=O)c2ccc(-n3ccccc3=O)cc2)nc1	424.46	2	5	4.05	1
CHEMBL94133	CID044325505	O=C(Nc1ccc(C(=O)N2C[C@H]3COCCN3Cc3ccccc32)c(Cl)c1)c1cc(F)ccc1-c1ccccc1	556.04	1	4	6.26	0
CHEMBL2387117	CID071682467	O=C(Nc1ccnc(NC(=O)C2CC2)c1)c1c(Cl)cc(C#CCO)cc1Cl	404.25	3	4	3.33	1
CHEMBL350576	CID009848300	O=C(Nc1ccc(C(=O)N2CCCC3C(=O)Nc4cccc2c43)cc1)c1ccccc1-c1ccccc1	487.56	2	3	6.08	0
CHEMBL3975735	CID057510309	CN1CCC(CNC(=O)c2ccc(NC(=O)N3Cc4ccccc4C3)cc2)CC1	392.5	2	3	3.31	1
CHEMBL413703	CID044434327	Cc1cc(O)cc(C)c1C[C@H](N)C(=O)NCCCCc1nc(C)c(C)[nH]c1=O	386.5	4	5	1.72	1
CHEMBL257656	CID044454255	Nc1ccc(-c2ccc(F)cc2)cc1NC(=O)c1cccnc1	307.33	2	3	3.72	1
CHEMBL568025	CID044236897	CNC(=O)[C@@H](NC(=O)c1ccc(-c2ccc(NC(=O)c3cccc(C)n3)cc2)o1)C1CCCCC1	474.56	3	5	4.33	1
CHEMBL3911708	CID060207733	Nc1ccccc1NC(=O)CCCCCNC(=O)c1cccc2[nH]ccc12	364.45	4	3	3.68	1
CHEMBL1644810	CID053318802	CNC(=O)c1cccc(F)c1Nc1nc(Nc2ccc3c(c2)N(CCOC)C(=O)CCC3)ncc1Cl	512.97	3	7	4.43	0
CHEMBL2041933	CID011152667	NC(=O)Nc1cc(-c2cccc(F)c2)sc1C(=O)N[C@H]1CCCNC1	362.43	4	4	2.53	1
CHEMBL3953828	CID072703846	CC(C)(C)NC(=O)C1CCN(Cc2cccc(NC(=O)c3cncc(C(F)(F)F)c3)c2)CC1	462.52	2	4	4.48	1
CHEMBL126382	CID010760345	CCN(CC)C(=O)c1ccc(C(c2ccccc2)C2CCNCC2)cc1	350.51	1	2	4.3	1
CHEMBL3685965	CID058071786	Cc1cc(Cn2nc(C)c(CC(=O)O)c2C)ccc1NC(=O)c1ccc(C(F)(F)F)cc1	445.44	2	4	4.75	1
CHEMBL3669656	CID058258837	Cc1cc(S(=O)(=O)c2cn(C)c3ccccc23)cc2c3c(n(C)c12)CC1CCC3N1	419.55	1	5	4.16	1
CHEMBL470720	CID044565748	CN(C)C(=N)c1ccc(C(=O)Nc2ccc(Cl)cc2C(=O)Nc2ccc(Cl)nc2)cc1	456.33	3	4	4.78	1
CHEMBL3335661	CID118714630	COc1ccc(NC(=O)c2ccccc2NC(=O)c2ccc(C(C)(C)C)cc2)cc1C(=O)O	446.5	3	4	5.2	0
CHEMBL3680562	CID066763226	NC(=O)c1cccc2c(NC(CCO)c3cccc(NC(=O)C4CC4(F)F)c3)ncnc12	441.44	4	6	2.86	1
CHEMBL1310568	CID000825799	Cc1cccc(C(=O)Nc2cccc(NC(=O)c3ccccc3)c2)c1	330.39	2	2	4.5	1
CHEMBL2316409	CID011683612	O=C(NCC1CCC1)c1ncccc1NC(=O)c1ccc(Cn2ccnc2)c2ccccc12	439.52	2	5	4.26	1
CHEMBL388161	CID044421845	CNc1ccc(-c2ccc(C(=O)N[C@@H](CC(C)C)C(N)=O)cc2C(=O)O)c(C(=O)Nc2cccc(C(N)=O)c2)c1	545.6	6	6	3.07	0
CHEMBL3913742	CID057510754	COC[C@H](C)NC(=O)c1ccc(NC(=O)N2Cc3ccc(F)cc3C2)cc1	371.41	2	3	3.14	1
CHEMBL3797670	CID127046458	CC(C)(C)c1cccc(C(=O)Nc2cccc(Nc3ccnc(NC(=O)C4CC4)c3)c2)c1	428.54	3	4	5.72	0
CHEMBL188341	CID044397280	NCCC(=O)N[C@H](Cc1ccc(Cl)cc1Cl)C(=O)N1CCN(C2(CNCCCc3ccccc3)CCCCC2)CC1	602.65	3	5	4.44	0
CHEMBL1823888	CID056679123	COc1ccccc1C(=O)NCC1(N2CCN(C(C)C)CC2)CCN(c2ccccc2)CC1	450.63	1	5	3.49	1
CHEMBL1779362	CID054580896	O=C1NCC2(CCNCC2)c2[nH]c(-c3ccnc(-c4cccnc4)n3)cc21	360.42	3	5	1.9	1
CHEMBL406156	CID044454660	NCC(=O)NCC1CC1(C(=O)C1NCCc2ccccc21)c1ccccc1	363.46	3	4	1.48	1
CHEMBL178191	CID010110088	C[C@@H]1CCCN1CCc1cc2cc(C(=O)c3ccc(N(C)C)cc3)ccc2o1	376.5	0	4	4.76	1
CHEMBL1808473	CID009978478	Cc1ccc(-c2c(CN)c(CC(C)C)nc3ccc(N4CCNC(=O)C4)cc23)cc1	402.54	2	4	3.8	1
CHEMBL3697850	CID068036059	Cc1ccc(C(=O)Nc2cccc(C(C)(C)C#N)c2)cc1Nc1ncnc2cnc(N3CCN(C)CC3)nc12	521.63	2	9	4.28	0
CHEMBL3805107	CID124156319	CCNc1ccc(C(=O)Nc2cccc(COc3cncc(C(N)=O)c3)c2)cc1	390.44	3	5	3.44	1
CHEMBL3897392	CID060207634	Nc1ccccc1NC(=O)CCCCCNC(=O)c1ccoc1	315.37	3	4	2.79	1
CHEMBL3799711	CID118138597	Cc1ccc(Oc2cccc(N3CCCCC3)c2CN/C(N)=N/C(=O)c2ccc(C[C@H](N)C(=O)O)cc2)cc1	529.64	4	5	3.98	0
CHEMBL398052	CID044442404	O=C(Nc1ccc2c(c1)OC(F)(F)O2)c1ccccc1NCc1ccnc(NCCO)c1	442.42	4	7	3.67	1
CHEMBL3644470	CID066751049	CC(C)(C)c1ccccc1N1CCN(C(=O)c2ccc(C(=O)O)cc2)CC1	366.46	1	3	3.64	1
CHEMBL3664129	CID059627308	CN1CCC(CN(C)Cc2ccc(C(=O)Nc3cc(-c4ccccc4)ccc3O)cc2)CC1	443.59	2	4	5.09	0
CHEMBL3906533	CID134135258	CCOC(=O)c1ccc(Nc2nncc3ccccc23)cc1	293.33	1	5	3.55	1
CHEMBL252858	CID009923301	Nc1ccccc1NC(=O)c1ccc(CSc2ncc[nH]2)cc1	324.41	3	4	3.54	1
CHEMBL2018528	CID011192300	CCC[C@H](O)[C@H](CNCc1ccc(C)cc1C)NC(=O)CC(=O)Nc1cc(NC(=O)NCC)cc(C(F)(F)F)c1	565.64	6	5	4.23	0
CHEMBL146735	CID010323598	COc1ccc(NC(=O)c2ccc(-c3ccc(-c4nnc(C)o4)cc3C)cc2)cc1N1CCN(C)CC1	497.6	1	7	5.03	0
CHEMBL3675465	CID046869178	CC(Nc1ncnc2c(C(N)=O)cccc12)c1cccc(NC(=O)c2cc(C(C)(C)C)n[nH]2)c1	457.54	4	6	4.17	1
CHEMBL379536	CID044414732	NC(=O)c1cccc(CC(c2ccccc2)N2CCNCC2)c1	309.41	2	3	1.97	1
CHEMBL2403029	CID071713624	CCNC(=O)C(c1ccccc1)C1CCN(c2ccc(C(=O)Nc3ccccc3-c3ccccc3)cc2F)CC1	535.66	2	3	6.88	0
CHEMBL48291	CID010477834	O=C(Nc1c(C(O)(C(F)(F)F)C(F)(F)F)ccc2ccccc12)c1ccc(F)cc1	431.31	2	2	5.54	0
CHEMBL271308	CID022478664	Nc1ccccc1NC(=O)c1ccc(CNc2ncccn2)cc1	319.37	3	5	2.92	1
CHEMBL3662798	CID059508256	C[C@H]1CN2CCC[C@H]2CN1C(=O)N1Cc2c(NC(=O)c3ccc4ccccc4n3)n[nH]c2C1(C)C	473.58	2	5	3.55	1
CHEMBL3919994	CID071731396	Cc1nc2nccc(-c3cc4c([nH]3)CCNC4=O)c2nc1NC(C)(C)C	350.43	3	5	2.82	1
CHEMBL3959913	CID057510179	O=C(NCC1CCOCC1)c1ccc(NC(=O)N2Cc3ccc(F)cc3C2)cc1	397.45	2	3	3.53	1
CHEMBL217245	CID044418211	C[C@@H](CC(=O)NC(C)(C)c1ccccc1)NCC(=O)N1CCC[C@H]1C#N	356.47	2	4	1.92	1
CHEMBL87896	CID010744516	CC(C)NC(=O)Nc1cccc(CN2C(=O)C(NC(=O)Nc3ccc(Cl)cc3)CCc3ccccc32)c1	520.03	4	3	5.54	0
CHEMBL3544971	CID000005825, CID025137958	C[C@H](N)Cc1ccccc1.C[C@H](N)Cc1ccccc1.O=S(=O)(O)O	368.5	4	4	2.5	1
CHEMBL3664732	CID052913106	Cc1cccc(S(=O)(=O)c2ccc3c(c2)c2c(n3C)CC3CCC2N3)c1	366.49	1	4	3.67	1
CHEMBL3905071	CID129626192	CC(C)(C)NC(=O)C1CCN(Cc2cccc(NC(=O)c3cccc(C(F)(F)F)c3)c2)CC1	461.53	2	3	5.08	0
CHEMBL3262623	CID090656286	N[C@H]1CCCC[C@H]1Nc1cc2cc[nH]c(=O)c2c(Nc2cccc3c(Cl)c[nH]c23)n1	422.92	5	5	4.48	1
CHEMBL235413	CID023648266	COc1ccc(NCc2ccc(C(=O)Nc3cc(-c4cccs4)ccc3O)cc2)cc1OC	460.56	3	6	6.0	0
CHEMBL2393163	CID071654852	O=C(NCc1cccnc1)Nc1ccc(S(=O)(=O)N2CCC3(CCNC3)CC2)cc1	429.55	3	5	2.17	1
CHEMBL1081510	CID046883422	CC(C)(C)c1cc(NC(=O)Nc2ccc(C(=O)Nc3ccccc3)cc2)no1	378.43	3	4	4.87	1
CHEMBL494462	CID011428837	CCN(CC)C(=O)c1ccc(C2=CC3(CCNCC3)Oc3ccccc32)cc1	376.5	1	3	4.11	1
CHEMBL3639527	CID089899502	CC(=O)Nc1cncc(-c2cccc3c(-c4ccc(C(N)=O)c(NC5CCC(O)CC5)c4)nccc23)c1	495.58	4	6	4.74	1
CHEMBL3953552	CID129626217	Cc1cncc(C(=O)Nc2cccc(CN3CCC(C(=O)NC4CCCC4)CC3)c2)c1	420.56	2	4	3.91	1
CHEMBL3932204	CID118873234	Nc1ncc(-c2cccc(N3CCOCC3)c2)nc1C(=O)Nc1ncccc1N1CCC(N)CC1	474.57	3	9	2.14	1
CHEMBL3699831	CID067491677	Cc1cc(C(=O)N2CCC3(CC2)Cc2cnn(C(C)C)c2C(=O)N3)cc2c[nH]nc12	406.49	2	5	2.61	1
CHEMBL3653942	CID089886802	NC(=O)c1ccc(-c2nc(C3CC3)nc3c(-c4cnc5ccccc5c4)cccc23)cc1NC1CCC(O)CC1	529.64	3	6	6.2	0
CHEMBL2170621	CID058269652	CN(C)C(=O)c1ccc(C(=O)N2CCC(c3ccc(C(=O)NC(=N)N)cc3C(F)(F)F)CC2)cc1	489.5	3	4	3.05	1
CHEMBL2070709	CID070690966	Cl.NC(=O)Nc1sc(-c2ccc(F)cc2F)cc1C(=O)N[C@H]1CCCNC1	416.88	4	4	3.09	1
CHEMBL3958454	CID086270937	O=C(Nc1cc(Cl)ccc1-c1ccc(F)cc1)NC1(C(=O)O)CC1	348.76	3	2	3.88	1
CHEMBL24837	CID011853319	COc1ccc2c(c1)c(CC(=O)NCCCCO)c(C)n2C(=O)c1ccc(Cl)cc1	428.92	2	5	3.73	1
CHEMBL3665518	CID088539237	Cn1c(Nc2c(Cl)ccc(CNC(=O)C(C)(C)F)c2Cl)nc2cc(C(=O)Nc3ccc(OC(F)(F)F)cc3)c(N3CC[C@@H](F)C3)cc21	699.51	3	7	7.69	0
CHEMBL3664076	CID025157661	Nc1ccc(-c2cccs2)cc1NC(=O)c1ccc(CNC(=O)Cc2ccccn2)cc1	442.54	3	5	4.5	1
CHEMBL3431710	CID118738141	NC(=O)c1ccc(C#C[C@H]2CCCCN2C(=O)COc2ccccc2)cc1	362.43	1	3	2.6	1
CHEMBL392312	CID044431845	Cc1cc(Cc2ccc(C(=O)N[C@@H]3CN(CC(C)C)C[C@@H]3C(=O)NO)cc2)c2ccccc2n1	460.58	3	5	3.33	1
CHEMBL3900619	CID060207648	Cc1nc(-c2ccccn2)sc1C(=O)NCCCCCC(=O)Nc1ccccc1N	423.54	3	6	4.02	1
CHEMBL609740	CID011245641	Cc1ccc(S(=O)(=O)Nc2ccc3[nH]cc(C[C@H]4CCCN4)c3c2)cc1	369.49	3	3	3.57	1
CHEMBL1162929	CID011590100	CN(C)C/C=C/c1cc(F)ccc1S(=O)(=O)Nc1ccc2c(c1C(=O)O)CCCC2	432.52	2	4	3.78	1
CHEMBL3899150	CID118521975	CCC(C)(C)NC(=O)C1CCN(Cc2cccc(NC(=O)c3ccc(Cl)c[n+]3[O-])c2)CC1	458.99	2	4	3.74	1
CHEMBL3608422	CID122186862	CNC(=O)c1ccc(Cn2cc(C(=O)N[C@H]3COCC[C@@H]3O)c3ncccc32)cc1	408.46	3	6	1.32	1
CHEMBL473826	CID044572431	Nc1ccccc1NC(=O)c1ccc(C(=O)Nc2cccc(Nc3ncc(-c4cccnc4)cn3)c2)cc1	501.55	4	7	5.37	0
CHEMBL356181	CID010647703	Nc1ccc(CN2CCC(NC(=O)[C@](O)(c3ccccc3)[C@@H]3CCC(F)(F)C3)CC2)cc1F	461.53	3	4	3.81	1
CHEMBL3682374	CID089648659	CN1C(=O)CCc2ccc(NC(=O)N[C@H]3CC4(CCC4)Oc4ccc(F)cc43)cc21	409.46	2	3	4.3	1
CHEMBL1077237	CID046844428	CC(C)c1cccc(CNC[C@H](O)[C@H](Cc2ccccc2)NC(=O)[C@@H]2CCC[C@H](C(C)(C)N3CCCCC3=O)C2)c1	561.81	3	4	5.59	0
CHEMBL3889832	CID060162507	CC[C@H](C)[C@H](NC(=O)C[C@H](N)[C@H](Cc1ccccc1)NC(=O)[C@@H](NC(=O)[C@H](CC(C)C)NC(=O)CC(C)C)C(C)C)C(=O)NCCc1ccccc1	721.0	6	6	4.04	0
CHEMBL1725519	CID002876107	Cc1ccc(C(=O)Nc2ccccc2C(=O)O)cc1S(=O)(=O)Nc1ccc(Br)cc1	489.35	3	4	4.51	1
CHEMBL2381950	CID071683061	O=C(Nc1cccc2cccnc12)c1ccc(N2C(=O)CC[C@@H]2c2ccccc2)cc1	407.47	1	3	5.36	0
CHEMBL3685486	CID054760570	O=C1CN(C(=O)c2ccncc2NC(=O)c2nc(C3CC3)ccc2Nc2cncnc2)CCN1	458.48	3	8	1.71	1
CHEMBL3589835	CID122181141	O=C(CCc1ccc(-c2ccc(O)cc2O)cc1)Nc1ccccc1C(=O)O	377.4	4	4	4.03	1
CHEMBL396866	CID044433407	Cc1ccc(N2CCN(C(=O)[C@@H]3CN(C(=O)CCc4ccccc4)C[C@H]3c3ccc(Cl)cc3)CC2)c([C@@H](N)C(C)C)c1	587.21	1	4	5.83	0
CHEMBL3984009	CID118873349	CC1(N)CCN(c2cccnc2NC(=O)c2nc(-c3nc(N4CCOCC4)nc4ccccc34)cnc2N)CC1	540.63	3	11	2.47	0
CHEMBL483192	CID044588778	Cc1oc(C(C)(C)C)cc1C(=O)C(=O)Nc1ccc(OCCN2CCOCC2)c2ccccc12	464.56	1	6	4.57	1
CHEMBL3691575	CID067356460	CN(C)C(=O)c1cc2cnc(Nc3ccc(C(=O)N4CC5CNCC5C4)cn3)nc2n1C1CCCC1	488.6	2	8	2.68	1
CHEMBL3639743	CID046868889	Cc1ccc(C(=O)Nc2cccc([C@@H](C)Nc3ncnc4c(C(N)=O)cccc34)c2)cn1	426.48	3	6	3.86	1
CHEMBL3398150	CID118202511	CCC/C(=N/O)c1ccccc1NS(=O)(=O)c1ccc(OC(=O)C(C)(C)C)cc1	418.52	2	6	4.42	1
CHEMBL1254559	CID052943911	CCN(CC)CCC(C)Nc1ccccc1S(=O)(=O)Nc1ccc2c(c1C(=O)O)CCCC2	473.64	3	5	4.6	1
CHEMBL2203435	CID054762049	CC(C)N1CCC(Oc2ccc(C(=O)Nc3ccc(NC(=O)Nc4cc(C(C)(C)C)on4)cc3)nc2)CC1	520.63	3	7	5.52	0
CHEMBL3698456	CID072710163	CC(C)(C)c1ccc2c(c1)CC[C@H]2NC(=O)NCc1ccc(NS(C)(=O)=O)c(F)c1	433.55	3	3	3.98	1
CHEMBL237309	CID044434248	O=C(O)CC[C@H](NC(=O)OCc1ccccc1)C(=O)Nc1ccccc1C(=O)NC(CC(=O)O)C(=O)CF	531.49	5	7	1.9	0
CHEMBL1823354	CID056659931	CCNC(=O)C(c1ccccc1)N1CCN(c2ccc(NC(=O)c3ccccc3-c3ccccc3)cc2C#N)CC1	543.67	2	5	5.48	0
CHEMBL237266	CID044434558	CC(=O)N[C@H](Cc1ccc(Cl)cc1Cl)C(=O)N1CCN(c2c(F)cccc2[C@H](N)CC(C)C)CC1	523.48	2	4	4.57	0
CHEMBL3903232	CID057510483	O=C(Nc1ccc(C(=O)N2CCC3(CCN3)CC2)cc1)N1Cc2ccc(F)cc2C1	408.48	2	3	3.34	1
CHEMBL3971342	CID071730634	Cc1nc2cccc(-c3[nH]c4c(c3Cl)C(=O)NCC4)c2nc1NC(C)(C)C	383.88	3	4	4.08	1
CHEMBL1779359	CID054581953	O=C1NCC2(CCNCC2)c2[nH]c(-c3ccnc(-c4ccc5ccccc5c4)n3)cc21	409.49	3	4	3.66	1
CHEMBL595695	CID046226421	NC(=O)c1cc(F)cc2cn(-c3ccc(NC(=O)C4CNC4)cc3)nc12	353.36	3	5	1.42	1
CHEMBL365405	CID044395787	CN1CCC(n2ncc3ccc(NC(=O)c4ccc(F)cc4)cc32)CC1	352.41	1	4	3.69	1
CHEMBL515254	CID044565631	COCCN(C)c1cc(C(=N)N(C)C)ccc1C(=O)Nc1ccc(Cl)cc1C(=O)Nc1ccc(Cl)cn1	543.46	3	6	4.86	0
CHEMBL2440736	CID071127248	NCc1ccc(C(=O)Nc2ccncc2F)cc1-c1cccc(C(=O)OC2CCCOC2)c1	449.48	2	6	3.93	1
CHEMBL367953	CID010480463	N=C1OCCN1Cc1ccc(C(=O)Nc2ccc(Cl)cc2C(=O)Nc2ccc(Cl)cn2)cc1	484.34	3	5	4.66	1
CHEMBL1276273	CID052945900	CCC(C)C[C@H](NC(=O)[C@@H](NC[C@@H](O)[C@@H](N)CCCc1ccc(-c2ccccc2)cc1)C(C)C)C(=O)NCCCc1ccccc1	628.9	5	5	5.65	0
CHEMBL3641118	CID068036316	Cc1ccc(C(=O)Nc2cc(N3CCN(C)CC3)c(F)c(C(F)(F)F)c2)cc1Nc1ncnc2cnc(N3CCOCC3)nc12	625.63	2	10	4.47	0
CHEMBL22363	CID010764758	CC(C)C/N=C(/NC(N)=O)Nc1cccc(/C(=C\CCCC(=O)O)c2cccnc2)c1	423.52	4	4	3.86	1
CHEMBL3894937	CID129626178	Cc1cccc(C(=O)Nc2cccc(CN3CCC(C(=O)NC4CCCCC4)CC3)c2)c1C	447.62	2	3	5.22	0
CHEMBL51071	CID010341635	O=C(Nc1c(C(O)(C(F)(F)F)C(F)(F)F)ccc2ccccc12)c1ccccc1	413.32	2	2	5.4	0
CHEMBL3884705	CID134129898	Cc1c(F)c(N)cc(C(=O)Nc2cc(-c3ccc(NC(=O)C4CCCCC4)cc3)ccc2N2CCN(C)CC2)c1Cl	578.13	3	5	6.56	0
CHEMBL1288277	CID052948639	COc1ccc(F)cc1-c1cc2c(N[C@H]3CCCNC3)ncc(C(N)=O)c2s1	400.48	3	6	3.37	1
CHEMBL419663	CID010647112	Cc1cccc(NC(=O)N[C@@H]2N=C([C@H]3CCC(C)(C)CCN3)c3ccccc3N(C)C2=O)c1	447.58	3	4	4.08	1
CHEMBL3953058	CID045138641	COc1ccc(C(=O)NCCC/C=C/C(=O)Nc2ccccc2N)cc1	353.42	3	4	2.98	1
CHEMBL3644053	CID053353203	CC(C)(CO)c1ccc(C(=O)Nc2cc3c(cn2)c(Cl)cn3C2CC2)cc1	383.88	2	4	4.55	1
CHEMBL2338398	CID071519494	CC(C)(C)C(=O)NCCN1CCN(CC(=O)NC23CC4CC(CC(C4)C2)C3)CC1	404.6	2	4	1.85	1
CHEMBL3693757	CID053339860	Cc1cccc(C)c1N(C(=O)CC(C)C)c1ccc(C(=O)N(C)CCCCCCC(=O)NO)cc1	481.64	2	4	5.54	0
CHEMBL3680410	CID068081183	NC(=O)c1cccc2c(NCc3cccc(NC(=O)c4cccc(OCCCO)c4)c3)ncnc12	471.52	4	7	3.35	1
CHEMBL212362	CID011576103	CC(/C=C\c1ccccc1S(=O)(=O)Nc1ccc2c(c1C(=O)O)CCCC2)N1CCCC1	454.59	2	4	4.56	1
CHEMBL1939489	CID057398926	CNC(=O)c1cccc(F)c1Nc1nc(Nc2ccc3c(c2)NC(=O)[C@@H](NC(=O)COC)CC3(C)C)ncc1Cl	570.03	5	8	3.87	0
CHEMBL1173753	CID049799443	CC#CNC(=O)[C@@]12CNCC[C@]1(c1ccc(Cl)c(Cl)c1)C2	323.22	2	2	2.71	1
CHEMBL1684833	CID053326265	CCCCNC(=O)C1CCN(C(=O)CCC(=O)N(CC(C)(C)C)c2ccc(Cl)cc2C(O)c2ccccc2Cl)CC1	604.62	2	4	6.39	0
CHEMBL3661664	CID068289095	CCc1cc(C)c(C(=O)N2CCC(F)(c3ccc(C#N)cc3)CC2)cc1NC(=O)c1ccc(N2CCOCC2)nc1	555.65	1	6	5.01	0
CHEMBL128636	CID044352320	CN1CCC(c2c[nH]c3cccc(NC(=O)c4ccc(F)cc4)c23)CC1	351.43	2	2	4.37	1
CHEMBL1287862	CID052949738	CC(=O)Nc1cccc(-c2cc3c(N[C@H]4CCCNC4)ncc(C(N)=O)c3s2)c1	409.52	4	6	3.18	1
CHEMBL3590391	CID122181557	Cc1cc2c(-c3cncc(N)c3)cnc(N[C@@H]3CCNC[C@H]3OCC3CCCCC3)c2[nH]c1=O	462.6	4	7	3.62	1
CHEMBL2336903	CID071607954	CC(C)(C)c1ccc(Nc2nnc(-c3cccc(S(N)(=O)=O)c3)c3ccccc23)cc1	432.55	2	5	4.99	1
CHEMBL346968	CID010294563	O=C(Nc1cccc(C(F)(F)F)c1)Nc1cc(Br)ccc1C(=O)O	403.15	3	2	4.81	1
CHEMBL3398164	CID118727259	CC(C)(C)C(=O)Oc1ccc(S(=O)(=O)Nc2ccccc2C(=O)NCCO)cc1	420.49	3	6	2.16	1
CHEMBL2070700	CID070697192	Cl.NC(=O)Nc1sc(-c2cccc(F)c2)cc1C(=O)N[C@H]1CCCNC1	398.89	4	4	2.95	1
CHEMBL513981	CID018727867	CN(C)C(=N)c1ccc(C(=O)Nc2c(C(=O)Nc3ccc(Cl)cn3)cc(Cl)cc2N(C)C)cc1	499.4	3	5	4.85	1
CHEMBL3758741	CID127025258	Cc1cccc(N2CCN(CCCCNC(=O)c3ccc4ccccc4c3)CC2)c1C	415.58	1	3	4.79	1
CHEMBL3673105	CID071478083	Nc1cnccc1NC(=O)c1ccc(CNC(=O)c2cccc3ccccc23)cc1	396.45	3	4	4.0	1
CHEMBL134280	CID009851998	C[C@@H](c1c[nH]c2ccccc12)C(NC(=O)C1CCN(C(=O)c2ccccc2)CC1)C(=O)N[C@@H](CCCCN)C(=O)OC(C)(C)C	617.79	4	6	4.26	0
CHEMBL107412	CID044337332	Cc1c(C(C)C)c(=O)on1C(=O)N1CCC(c2ccc(C(C)(C)C)cc2)CC1	384.52	0	4	5.02	0
CHEMBL2112649	CID010762996	CCN(CC)C(=O)c1ccc(C(c2ccc3cc[nH]c3c2)N2CCNCC2)cc1	390.53	2	3	3.64	1
CHEMBL3925198	CID089793670	Cc1nc2cccc(-c3cc4c([nH]3)CCNC4=O)c2nc1N(C)C(C)(C)C	363.47	2	4	3.45	1
CHEMBL1319308	CID000661661	CCCCOc1ccc(C(=O)Nc2ccc(N3CCN(C(C)=O)CC3)cc2)cc1	395.5	1	4	3.79	1
CHEMBL3613639	CID122189189	CC(C)N1CCN(S(=O)(=O)c2ccc(NC(=O)c3ccc(S(F)(F)(F)(F)F)cc3)cc2)CC1	513.55	1	4	5.31	0
CHEMBL3675520	CID066763001	CC(Nc1ncnc2c(C(N)=O)cccc12)c1cccc(NC(=O)c2ccc3c(c2)OCCO3)c1	469.5	3	7	3.93	1
CHEMBL455913	CID044587898	N#Cc1ncc(C(=O)N[C@H](Cc2ccccn2)CN2CCCC2)c(NCC2CCC3(CC2)CC3)n1	473.63	2	7	3.56	1
CHEMBL3930313	CID122510267	CCCN(CCC)C(=O)C1=Cc2ccc(C(=O)Nc3cccc(Cl)c3)cc2N=C(N)C1	438.96	2	4	5.02	0
CHEMBL1258903	CID049780162	CCC(=O)N1CCC(NC(=O)Nc2ccc(C(F)(C(F)(F)F)C(F)(F)F)cc2C)CC1	457.39	2	2	4.81	1
CHEMBL3685329	CID066763327	CNC[C@@H](Nc1ncnc2c(C(N)=O)cccc12)c1cccc(F)c1	339.37	3	5	2.24	1
CHEMBL474096	CID025190622	CCCCNCCN1CN(c2ccccc2)C2(CCN(C3CCC(C)(C)c4ccccc43)CC2)C1=O	488.72	1	4	5.33	0
CHEMBL266311	CID016109002	CNc1ncnc(-c2cccnc2Oc2ccc(F)c(C(=O)Nc3cc(C(C)C)ccc3N(C)CCCN(C)C)c2)n1	572.69	2	9	5.67	0
CHEMBL2164690	CID025142308	CC(C)c1ccc2[nH]c3c(c2c1)CN(C(=O)[C@@H]1CCCC[C@H]1C(=O)NC1(C#N)CC1)CC3	432.57	2	3	4.15	1
CHEMBL3898127	CID129626176	N#Cc1ccc(C(=O)Nc2cccc(CN3CCC(C(=O)NC4CCCCC4)CC3)c2)cc1	444.58	2	4	4.47	1
CHEMBL3797858	CID118197480	CC(C)(C)c1ccc(S(=O)(=O)Nc2ccc(Cl)c3c2C(=O)N(Cc2cccnc2)C3=O)cc1	483.98	1	5	4.63	1
CHEMBL474705	CID025218530	Cc1cc(C)c(NC(=O)Nc2cc(F)ccc2C(=O)N[C@H](C(=O)O)C2CCCCC2)c(C)c1	455.53	4	3	5.16	0
CHEMBL310823	CID044460927	Cc1cccc(CC[C@H](N[C@H](C)C(=O)O)C(=O)N[C@@H](CC(C)C)C(=O)Nc2ccccc2)c1	453.58	4	4	3.53	1
-	CID100060184	CCC(C(=O)NC(C)C1=C(C=C(C=C1)C)C)N(C2=CC=CC(=C2)C)S(=O)(=O)C	402.56	1	3	4.03	1
CHEMBL474890	CID025218555	Nc1ccc(-c2cccs2)cc1NC(=O)c1ccc(CN2CCC3(CCCN3)CC2)cc1	446.62	3	5	4.97	1
CHEMBL466019	CID044574030	COc1cccc(C(=O)Nc2ccc3c(c2)[C@@H](NS(=O)(=O)c2ccc(C(C)(C)C)cc2)[C@H](O)CC3)c1	508.64	3	5	4.57	0
CHEMBL3961917	CID119098908	Cc1cc(Nc2cc(C(C)(C)C)ccn2)nc(-c2ccc(NC3CCNC3=O)nc2)c1	416.53	3	6	4.19	1
CHEMBL111575	CID000447734	N=C(N)c1ccc2cc(C(=O)Nc3cccc(OC4CCCC4)c3)ccc2c1	373.46	3	3	4.7	1
CHEMBL432043	CID044325695	COc1cccc(-c2ccccc2C(=O)Nc2ccc(C(=O)N3C[C@H]4COCCN4Cc4ccccc43)c(Cl)c2)c1	568.07	1	5	6.13	0
CHEMBL3343931	CID118717433	N[C@@H](Cc1c[nH]c2ccccc12)C(=O)NCCCCCCNc1c2c(nc3ccccc13)CCCC2	483.66	4	4	5.25	0
CHEMBL3753757	CID127035458	CC(C)Cc1ccc(C(C)C(=O)N2CCC(C(=O)Nc3cccc(Cl)c3)CC2)cc1	426.99	1	2	5.52	0
CHEMBL3639962	CID070872932	Cc1cc(C)c(CNC(=O)c2cc(-c3ccc(CN(C)C)nc3)cc(N(C)C3CCCCC3)c2C)c(=O)[nH]1	515.7	2	5	5.12	0
CHEMBL3808878	CID127044893	Cc1ccccc1OCCNC(C)Cc1cc2c(c(C(N)=O)c1)N(CCCO)CC2	411.55	3	5	2.44	1
CHEMBL3936157	CID067479200	C[C@H]1CCCN1C1CC[C@H](c2ccc(NC(=O)c3ccccc3)cc2)C1	348.49	1	2	5.06	0
CHEMBL481535	CID011685161	Cc1cc(C)c(NC(=O)Nc2cc3ccccc3cc2C(=O)NC2(C(=O)O)CCCCCCCCC2)c(C)c1	529.68	4	3	7.49	0
CHEMBL20867	CID009822042	Cc1ccc(C(=O)Nc2ccc(C)c(Nc3nccc(-c4cccnc4)n3)c2)cc1	395.47	2	5	5.15	0
CHEMBL3693722	CID053339303	O=C(CCCCCCNC(=O)c1ccc(Nc2c(F)cccc2F)cc1)NO	391.42	4	4	3.89	1
CHEMBL3902809	CID072703212	CC(c1cccc(NC(=O)c2ccncn2)c1)N1CCC(C(=O)NC2CCCCC2)CC1	435.57	2	5	3.95	1
CHEMBL1399386	CID000786578	CC(=O)Nc1ccc(/C=C2\Sc3ccccc3C2=O)cc1	295.36	1	3	3.97	1
CHEMBL3692854	CID068109317	O=S(=O)(c1ccc2oc3c(c2c1)CNCC3)n1ccc2ccccc21	352.42	1	5	3.27	1
CHEMBL2158244	CID071451363	O=C1NC(=O)c2cc(SCc3ccc(F)cc3)ccc21	287.31	1	3	3.0	1
CHEMBL3924418	CID045138791	N#Cc1cccc(C(=O)NCCCCCC(=O)Nc2ccccc2N)c1	350.42	3	4	3.07	1
CHEMBL143610	CID010917146	CC(=O)NC1Cc2ccc(NC(=O)c3ccccc3-c3ccc(C(F)(F)F)cc3)cc2C1	438.45	2	2	5.23	0
CHEMBL3677323	CID071611618	Cn1c(=O)ccc2c(NC(=O)N[C@@H]3CC(C)(C)Oc4ccc(F)cc43)cccc21	395.43	2	4	4.1	1
CHEMBL1200760	-	O=C([O-])CCNC(=O)c1ccc(/N=N/c2ccc(O)c(C(=O)[O-])c2)cc1.[Na+].[Na+]	401.29	2	8	-5.95	1
CHEMBL53011	CID018376848	COc1ccc(NC(=O)c2cc(C)ccc2NC(=O)c2sc3ccccc3c2Cl)cc1	450.95	2	4	6.38	0
CHEMBL3664124	CID059627352	CN1CCC(CNCc2ccc(C(=O)Nc3cc(-c4ccccc4)ccc3O)cc2)C1	415.54	3	4	4.35	1
CHEMBL2151151	CID071460183	CC(=O)N[C@@H](Cc1ccccc1)[C@H](O)CN[C@H]1CC2(CCC2)Oc2ncc(CC(C)(C)C)cc21	465.64	3	5	4.11	1
CHEMBL185328	CID009867061	Cc1ccc(NC(=O)c2ccnc(N3CCOCC3)c2)cc1Nc1ccnc(Cl)n1	424.89	2	7	3.67	1
CHEMBL3921576	CID057510771	CN(CC1CCCO1)C(=O)c1ccc(NC(=O)N2Cc3ccc(F)cc3C2)cc1	397.45	1	3	3.62	1
CHEMBL8004	CID044264983	CCCC(=O)Nc1ccc(Nc2cccc3c2CCO3)cc1	296.37	2	3	4.1	1
CHEMBL516945	CID011620502	O=C(Nc1cc2ccccc2cc1C(=O)N[C@H](C(=O)O)C1CCCCC1)Nc1c(Cl)cccc1Cl	514.41	4	3	6.55	0
CHEMBL2321898	CID071528586	CC(C)Nc1nc2c(C(=O)N(C)C)c(Cl)c(Cl)cc2n1C1CCN(C(=O)c2ccc(C(C)(C)C)cc2)CC1	558.55	1	5	6.64	0
CHEMBL3641080	CID068036257	Cc1ccc(C(=O)Nc2cc(N3CCN(C)CC3)cc(C(F)(F)F)c2)cc1Nc1ncnc2cnc(N3CC[C@H](F)C3)nc12	609.63	2	9	5.04	0
CHEMBL3928690	CID071267478	COCc1nc2c(C(=O)NC3CCCCC3)cc(NC(=O)c3ccccc3C(F)(F)F)cc2[nH]1	474.48	3	4	5.04	0
CHEMBL3959846	CID118521940	Cc1cccnc1C(=O)Nc1cccc(CN2CCC(C(=O)NC3CCCCC3)CC2)c1	434.58	2	4	4.3	1
CHEMBL269937	CID020785861	Nc1nc(NCc2ccc(C(=O)Nc3ccccc3N)cc2)nc(N2CCc3ccccc32)n1	452.52	4	8	3.59	1
CHEMBL1215220	CID046899556	NC(=O)c1cc(N[C@@H]2CCNC2)nc(-c2ccnc(NC3CCCCC3)c2)c1	380.5	4	6	2.76	1
CHEMBL380712	CID023648353	COc1cccc(C(=O)N[C@@H](CCC2CCCCC2)C(=O)N[C@@H](CCO)CN2CCc3cc(F)ccc32)c1	525.67	3	5	4.22	0
CHEMBL1800489	CID053387876	Cc1cc(NCCC2(c3ccccc3)CCOC(C)(C)C2)ccc1Cl	357.93	1	2	5.98	0
CHEMBL3947048	CID134148116	CCn1c(CNc2ccc(C(=N)N)cc2)nc2cc(C(=O)N(CCC(=O)O)c3cccc(C)c3C)ccc21	512.61	4	6	4.69	0
CHEMBL432009	CID044335241	Cc1ccc(-c2ccccc2C(=O)Nc2ccc(C(=O)N3C[C@@H]4C5CCC(CC5)N4Cc4cc(Cl)ccc43)cc2)cc1	576.14	1	3	7.97	0
CHEMBL148931	CID044365958	CCCCCCCCNC(=O)c1ccccc1Nc1c(Cl)ccc(C)c1Cl	407.39	2	2	7.14	0
CHEMBL1949772	CID057403836	Cc1ccc(S(=O)(=O)c2ccc3c(c2)O[C@H]2CNCC[C@@H]32)cc1.Cl	365.88	1	4	3.09	1
CHEMBL3684014	CID118061699	NC(=O)c1nc(Nc2ccc3cc(F)ccc3c2)sc1NC(=O)c1ccc(NCCO)cc1	465.51	5	7	3.93	1
CHEMBL383188	CID010456628	CC(C)(C)c1nc(N2CCN(CCCCn3ccc(=O)[nH]c3=O)CC2)cc(C(F)(F)F)n1	454.5	1	7	2.25	1
CHEMBL68699	CID009960311	CC(C)Oc1ccccc1N1CCN(CC(O)CNC(=O)c2ccc3c(c2)C(=O)N(c2ccc(C(C)(C)C)cc2)C3=O)CC1	598.74	2	7	4.48	0
CHEMBL202507	CID011657376	CCCN(CCC)C(=O)c1cccc(C(=O)N[C@@H](CC(C)C)[C@@H](N)C[C@@H](C)C(=O)N[C@H](C(=O)NCc2ccccc2)C(C)C)c1	621.87	4	5	4.9	0
CHEMBL2442461	CID072697587	CN(C)c1ncc(C(N)=O)c(Nc2ccc(CC(=O)NCC(C)(C)C)cc2)n1	384.48	3	6	2.09	1
CHEMBL1235	CID000122068	CCNCc1cc(Nc2ccnc3cc(Cl)ccc23)ccc1O	327.82	3	4	4.45	1
CHEMBL453732	CID025263345	Cc1c(OS(=O)(=O)c2cccc(Cl)c2)cccc1C1CCNCC1	365.88	1	4	3.88	1
CHEMBL3693760	CID053339967	Cc1cccc(C)c1Nc1cccc(C(=O)N(C)CCCCCCC(=O)NO)c1	397.52	3	4	4.57	1
CHEMBL383407	CID011652262	O=C1NC(=O)c2cccc(NC(=O)c3ccccc3)c2C1=O	294.27	2	4	1.39	1
CHEMBL3653870	CID089886829	NCC(=O)OC1CCC(Nc2cc(-c3nccc4c(-c5cnc6ccccc6c5)cccc34)ccc2C(N)=O)CC1	545.64	3	7	5.44	0
CHEMBL3677349	CID089649953	CC1(C)C[C@@H](NC(=O)Nc2ccc3c(c2)NC(=O)N(CCO)C3)c2cc(F)ccc2O1	428.46	4	4	3.59	1
CHEMBL1818777	CID021939767	CN(C)CC1CCc2cc(NC(=O)c3ccc(-c4ccccc4)cc3)ccc2C1	384.52	1	2	5.27	0
CHEMBL3693798	CID053340546	CC(O)(c1ccc(F)cc1)c1ccc(C(=O)NCCCCCCC(=O)NO)cc1	402.47	4	4	3.27	1
CHEMBL3084760	-	COc1ccc(-c2nc3cccc(C(=O)N[C@H]4C[C@@H]5CCC[C@H](C4)N5C)c3o2)cc1	405.5	1	5	4.25	1
CHEMBL3930683	CID057510195	C[C@@H](O)[C@H](CO)NC(=O)c1ccc(NC(=O)N2Cc3ccccc3C2)cc1	369.42	4	4	1.71	1
CHEMBL3912258	CID057510482	O=C(Nc1ccc(C(=O)N2CC3(CCNC3)C2)cc1)N1Cc2ccc(F)cc2C1	394.45	2	3	2.81	1
CHEMBL217979	CID016105844	CCCC(=O)N1CC(NS(=O)(=O)c2ccc(NC(=O)c3ccccc3C)c3ccccc23)C1	465.58	2	4	3.69	1
CHEMBL67893	-	CCNC(=O)c1ccc(/C(=C2\C[C@@H]3CC[C@H](C2)N3C)c2ccccc2)cc1	360.5	1	2	4.49	1
CHEMBL2403779	CID070169280	NC1=N[C@@]2(c3cc(NC(=O)c4ccc(Cl)cn4)ccc3F)C[C@H]2COC1	374.8	2	5	2.73	1
CHEMBL258748	CID044449982	CCNC(=O)c1cn2ncnc(Nc3cc(NC(=O)c4cccc(N5CCOCC5)c4)ccc3C)c2c1C	513.6	3	8	3.93	0
CHEMBL3675506	CID066763676	NC(=O)c1cccc2c(NCc3ccc(F)c(NC(=O)c4ccc(Br)cc4)c3)ncnc12	494.32	3	5	4.49	1
CHEMBL250364	CID044444551	CS(=O)(=O)c1ccc(-c2ccc3c(Nc4ccccc4)c(C(N)=O)cnc3c2)cc1	417.49	2	5	4.15	1
CHEMBL3184679	CID057430866	COc1cc(CCc2cc(NC(=O)c3ccc(N4CC(C)NC(C)C4)cc3)n[nH]2)cc(OC)c1	463.58	3	6	3.65	1
CHEMBL2018592	CID044754025	Cc1cc(C)c2cc(C#N)c(NCCCNC(=O)c3cccnc3)nc2c1	359.43	2	5	3.35	1
CHEMBL3426540	CID118737277	O=C(Nc1ccc2c(c1)C=CS(=O)(=O)O2)c1ccncc1	302.31	1	5	2.03	1
CHEMBL3699925	CID091928578	CCCNc1nccc2ccc(C(=O)N3CCC4(CC3)Cc3cn(C(C)(C)C)nc3C(=O)N4)cc12	474.61	2	6	3.97	1
CHEMBL2171305	CID071453520	CC(C)(C)Cc1cnc2c(c1)[C@@H](NC[C@@H](O)[C@H](Cc1ccc(F)cc1)NC(=O)c1cccnc1F)CC1(CCC1)O2	564.68	3	6	5.08	0
CHEMBL3909227	CID071730507	CC(C)(C)Nc1nc2c(-c3cc4c([nH]3)CCNC4=O)cccc2nc1F	353.4	3	4	3.26	1
CHEMBL3952085	CID078135305	NC(=O)c1ccc(NC2CNCCC2c2ccc(C(F)(F)F)c(F)c2)c2cncnc12	433.41	3	5	3.44	1
CHEMBL3896120	-	CCc1c(C(=O)NCc2c(C)cc(C)[nH]c2=O)cc(Cl)cc1N(CC)[C@H]1CC[C@H](N(C)C)CC1	487.09	2	4	4.84	1
CHEMBL1629724	CID049857907	O=C(Nc1cccc(C(=O)C(=O)c2ccccn2)c1)c1ccc(C(F)(F)F)cc1	398.34	1	4	4.42	1
CHEMBL1223337	CID049865416	CN(C)CCNC(=O)c1ccc(/C=C2\C(=O)Nc3cc(-c4ccc(O)cc4)ccc32)[se]1	480.43	3	4	2.9	1
CHEMBL3697718	CID068035871	Cc1ccc(C(=O)Nc2cc(N(C)CCN(C)C)cc(C(F)(F)F)c2)cc1Nc1ncnc2cnc(NCC(C)C)nc12	595.67	3	9	5.81	0
CHEMBL3416425	CID046830246	Cl.NC1CC1c1ccc(NC(=O)c2ccccc2)cc1	288.78	2	2	3.18	1
CHEMBL3423203	CID118736271	NC(=O)[C@@H]1O[C@@H]1C(=O)Nc1ccc(Oc2ccc(NC(=O)c3ccc(F)cc3)cc2)cc1	435.41	3	5	3.06	1
CHEMBL3890734	CID057509871	CC(C)CN(C)C(=O)c1ccc(NC(=O)N2Cc3ccccc3C2)cc1	351.45	1	2	3.96	1
CHEMBL594336	CID046227752	COc1cc2c(cc1OC)CN(CCc1ccc(NC(=O)c3ccccc3NC(=O)Nc3ccc([N+](=O)[O-])cc3)cc1)CC2	595.66	3	7	6.11	0
CHEMBL1171200	CID049798137	CCN(C(C)=O)c1ccc(OC)c2nc(NC(=O)c3ccc(C(=O)N4CCCC4)cc3)sc12	466.56	1	6	4.17	1
CHEMBL1187319	CID024864082	O=C(N[C@H]1CCCNC1)c1n[nH]cc1NC(=O)c1c(F)cccc1F	349.34	4	4	1.42	1
CHEMBL3675540	CID066763299	C=CCN(C)CCC(Nc1ncnc2c(C(N)=O)cccc12)c1cccc(NC(=O)c2ccccc2)c1	494.6	3	6	4.64	1
CHEMBL3900516	CID060207680	CN1CCN(c2ccccc2C(=O)NCCCCCC(=O)Nc2ccccc2N)CC1	423.56	3	5	2.95	1
CHEMBL2182083	CID071455707	Cc1ccc(NC(=O)c2ccsc2)cc1Nc1ccc2c(c1)CCCCC2=O	390.51	2	4	5.96	0
CHEMBL211435	CID011656079	CCN(CC)CCNC(=O)Nc1ccccc1S(=O)(=O)Nc1ccc2c(c1C(=O)O)CCCC2	488.61	4	5	3.53	1
CHEMBL247207	CID044442558	Cc1ccc(CNC[C@H](NC(=O)CNC(=O)c2cccc(C(F)(F)F)c2)C(=O)NC2CCCC2)c(C)c1	518.58	4	4	3.39	0
CHEMBL245969	CID049797347	CN(C)C(=O)[C@@H](c1ccc(N(C)C(=O)c2ccc(F)cc2)cc1)[C@H](N)C(=O)N1CC[C@H](F)C1.O=C(O)C(F)(F)F	572.53	2	5	2.81	0
CHEMBL3926116	CID060207682	COc1ccc2[nH]cc(C(=O)NCCCCCC(=O)Nc3ccccc3N)c2c1	394.48	4	4	3.69	1
CHEMBL3664040	CID068723430	Nc1ccc(-c2cccnc2)cc1NC(=O)c1ccc(CNC(=O)OCc2cccnc2)cc1	453.5	3	6	4.4	1
CHEMBL3612126	CID122187961	NC(=O)c1ccc(NC(=O)c2ccc(-n3ccccc3=O)cc2)c(NC(=O)c2ccc(Br)cc2)c1	531.37	3	5	4.2	0
CHEMBL2316473	CID071546018	O=C(NCCCl)c1ccc2c(c1)C(=O)c1ccc(Nc3ccc(F)cc3F)cc1CC2	440.88	2	3	5.01	0
CHEMBL2324356	CID071719898	CC(C)C(=O)Nc1ccc(N(C)C)c(C(=O)N[C@@H](C)c2ccccc2)c1	353.47	2	3	3.84	1
CHEMBL590580	CID046230098	Cc1cccc2c1C(=O)NC1CCNCCN21	231.3	2	3	0.86	1
CHEMBL256504	CID044449218	c1cc(N[C@H]2CCCNC2)nc(-c2cnc3ccccn23)c1	293.37	2	5	2.56	1
CHEMBL3219616	-	CC[C@@]1(c2cccc(NS(C)(=O)=O)c2)[C@H]2CN(CC3(O)Cc4ccccc4C3)C[C@H]21	426.58	2	4	2.8	1
CHEMBL2158245	CID071458533	COc1ccc(CSc2ccc3c(c2)C(=O)NC3=O)cc1	299.35	1	4	2.87	1
CHEMBL1288103	CID052946123	NC(=O)c1cnc(N[C@H]2CCCNC2)c2cc(-c3ccc(Cl)c(F)c3)sc12	404.9	3	5	4.02	1
CHEMBL405387	CID044450275	CN(CC1CCCCC1)c1ccc(C(=O)Nc2cnc3ccccc3c2)cc1	373.5	1	3	5.5	0
CHEMBL3913737	CID057510043	O=C(NC[C@H]1CCCO1)c1ccc(NC(=O)N2Cc3ccncc3C2)cc1	366.42	2	4	2.54	1
CHEMBL483062	CID044583044	CC(C)C[C@H](NC(=O)[C@H](Cc1ccccc1)NC(=O)c1ccccc1)B(O)O	382.27	4	4	1.57	1
CHEMBL3410877	CID117710478	CN[C@@H](C)C(=O)N[C@H](C(=O)N1Cc2cc(N[C@H]3C[C@@H](C(=O)N[C@@H]4CCCc5ccccc54)N(C(=O)[C@@H](NC(=O)[C@H](C)NC)C(C)(C)C)C3)ccc2C[C@H]1C(=O)N[C@@H]1CCCc2ccccc21)C(C)(C)C	960.28	7	9	4.99	0
CHEMBL1825155	CID044251369	Cc1ncc(C(=O)NC2CC2)cc1-c1ccc2c(c1)NC(=O)C21CCCC1	361.45	2	3	3.71	1
CHEMBL3907237	CID118195150	O=C(Nc1ccc(OC(F)(F)F)cc1)c1cnc(NCCCO)c(-c2cccnc2)c1	432.4	3	6	4.09	1
CHEMBL3891617	CID122510369	CCCN(CCC)C(=O)C1=Cc2ccc(C(=O)Nc3ccc(F)c(CCN)c3)cc2N=C(N)C1	465.57	3	5	4.0	1
CHEMBL3684026	CID118061660	C[C@H](O)CNc1ccc(C(=O)Nc2sc(Nc3ccc4ccccc4c3)nc2C(N)=O)cc1	461.55	5	7	4.18	1
CHEMBL3950846	CID134148291	CCCc1ccc2c(c1)CCC1CNCCN21	230.35	1	2	2.36	1
CHEMBL3903051	CID134135702	Cc1c(F)ccc(C(=O)Nc2cc(C(=O)OC(C)C)ccc2N2CCN(C)CC2)c1Cl	447.94	1	5	4.36	1
CHEMBL213290	CID016086115	Cc1ccc(C(=O)Nc2cccc(C(F)(F)F)c2C)cc1-c1ccc2nc(NCCN3CCOCC3)ncc2c1	549.6	2	6	5.93	0
CHEMBL239625	CID020786045	Nc1ccccc1NC(=O)c1ccc(CN2Cc3ccccc3C2=O)cc1	357.41	2	3	3.68	1
CHEMBL3641181	CID068036395	COc1ncc2ncnc(Nc3cc(C(=O)Nc4cccc(C(F)(F)F)c4)ccc3C)c2n1	454.41	2	7	4.75	1
CHEMBL216680	CID011973802	CC(=O)Nc1ccc(CN2CCC(NC(=O)c3cc(=O)c4ccc(F)cc4o3)CC2)cc1	437.47	2	5	3.28	1
CHEMBL3422784	CID118735884	CC1CCC(NC(=O)c2cc3ccccc3n(Cc3ccc(F)cc3)c2=O)CC1	392.47	1	3	4.5	1
CHEMBL3697839	CID068036045	Cc1ccc(C(=O)Nc2cccc(C(C)(C)C)c2)cc1Nc1ncnc2cnc(N3CCOCC3)nc12	497.6	2	8	4.86	1
CHEMBL362229	CID044386929	O=C(Nc1ccc(Cl)cc1C(=O)Nc1ccc(Cl)cn1)c1ccc(-c2ccccc2N2CCCC2)cc1	531.44	2	4	7.16	0
CHEMBL3682309	CID071611350	CC1(C)C[C@@H](NC(=O)Nc2ccc3c(c2)NC(=O)CC3)c2ccc(F)cc2O1	383.42	3	3	4.13	1
CHEMBL228810	CID011293497	C/C(=C1/C(=O)Nc2ccc(NC(N)=O)cc21)c1cc(CNC(=O)C2CCN(C)CC2)c[nH]1	436.52	5	4	2.35	1
CHEMBL3677333	CID071611908	O=C1CCc2ccc(NC(=O)N[C@@H]3CCc4cc(C(F)(F)F)ccc43)cc2N1	389.38	3	2	4.4	1
CHEMBL3677408	CID089647323	CCCC1(CCC)C[C@@H](NC(=O)Nc2ccc3c(c2)NC(=O)CO3)c2cccc(F)c2O1	441.5	3	4	5.14	0
CHEMBL3904319	CID069045715	CC(C)(C)c1ccc(NC(=O)c2cccc(Cc3n[nH]c(=O)c4c3CCCC4)c2)cc1	415.54	2	3	4.79	1
CHEMBL246399	CID044442561	Cc1ccc(CNC[C@H](NC(=O)CNC(=O)c2cccc(C(F)(F)F)c2)C(=O)NCC2CC2)c(C)c1	504.55	4	4	2.85	0
CHEMBL421180	CID044325905	O=C(Nc1ccc(C(=O)N2CC3CSCCN3Cc3ccccc32)c(Cl)c1)c1cc(F)ccc1-c1ccccc1	572.11	1	4	6.98	0
CHEMBL3677342	CID071612295	CCC1(CC)C[C@@H](NC(=O)Nc2ccc3c(c2)NC(=O)N(CCO)C3)c2cccc(F)c2O1	456.52	4	4	4.37	1
CHEMBL1097522	CID024945762	CC(C)N1CCN(C(=O)c2cccc(NC(=O)Nc3ccc(C(F)(F)F)cc3)c2)CC1	434.46	2	3	4.52	1
CHEMBL3940012	CID057510847	C[C@@H](NC(=O)c1ccc(NC(=O)N2Cc3ccccc3C2)cc1)C1CC1	349.43	2	2	3.76	1
CHEMBL2381956	CID071680705	O=C(Nc1cccc2cccnc12)c1ccc(N2C(=O)CCC2c2ccc(F)cc2)cc1	425.46	1	3	5.49	0
CHEMBL453536	CID025223199	COC(=O)c1ccc(C(=O)Nc2ccc(CCN3CCc4cc(OC)c(OC)cc4C3)cc2)cc1NC(=O)c1cnc2ccccc2c1	644.73	2	8	6.14	0
CHEMBL62123	CID044304622	CC(C)(C)c1ccc(C(Cc2ccc(C(=O)NCCC(=O)O)cc2)C(=O)Nc2ccc(-c3ccc(Cl)cc3Cl)cc2)cc1	617.57	3	3	8.13	0
CHEMBL185417	CID044393887	CC(NC1CCCC1)c1ccccc1N1CCN(C(=O)[C@@H](Cc2ccc(Cl)cc2)NC(=O)[C@H]2Cc3ccccc3CN2)CC1	614.23	3	5	5.02	0
CHEMBL388824	CID010295883	CC(C)(C)c1ccc(CNC(=S)NCc2ccc(NS(C)(=O)=O)c(F)c2)cc1	423.58	3	3	3.66	1
CHEMBL3899360	CID057509795	CCC(C)(C)NC(=O)c1ccc(NC(=O)N2Cc3ccccc3C2)cc1	351.45	2	2	4.15	1
CHEMBL1939488	CID057395398	CNC(=O)c1cccc(F)c1Nc1nc(Nc2ccc3c(c2)NC(=O)[C@H](NC(=O)COC)CC3(C)C)ncc1Cl	570.03	5	8	3.87	0
CHEMBL3426343	CID024758929	CC(C)(C)OC(=O)Nc1ccccc1-c1ccc2[nH]c(/C=C/c3ccc(C(C)(C)C)cc3)nc2c1	467.61	2	3	8.04	0
CHEMBL3415592	CID071547586	NC(=O)c1ncc(N[C@@H]2CCCC[C@@H]2N)cc1Nc1cccc(C(F)(F)F)n1	394.4	4	6	3.02	1
CHEMBL3586217	CID004276695	CCCN(CCC)S(=O)(=O)c1ccc(C(=O)NCc2ccccc2)cc1	374.51	1	3	3.43	1
CHEMBL3426340	CID024758809	CC(=O)c1ccccc1-c1ccc2[nH]c(/C=C/c3ccc(C(C)(C)C)cc3)nc2c1	394.52	1	2	6.9	0
CHEMBL3675448	CID068078590	CNCC(Nc1ncnc2c1=CCCC=2C(N)=O)c1cccc(NC(=O)c2ccc(C(F)(F)F)cc2)c1	510.52	4	6	2.33	0
CHEMBL3935812	CID118873203	Cc1ccnc(-c2cnc(N)c(C(=O)Nc3ncccc3N3CCC(C)(N)CC3)n2)c1F	436.5	3	8	2.53	1
CHEMBL3904182	CID129626175	N#Cc1cccc(C(=O)Nc2cccc(CN3CCC(C(=O)NC4CCCCC4)CC3)c2)c1	444.58	2	4	4.47	1
CHEMBL365785	CID011675612	CNC(=O)c1ccc(NC(=O)NC(=O)c2ccc(Cl)cc2Cl)c(OC)c1	396.23	3	4	3.32	1
CHEMBL1555250	CID015988855	CC(=O)c1ccc(NC(=O)c2noc3c2CCc2ccccc2-3)cc1	332.36	1	4	3.9	1
CHEMBL3682304	CID089646688	O=C1CCc2ccc(NC(=O)N[C@@H]3CC(CF)(CF)Oc4c(F)cccc43)cc2N1	419.4	3	3	4.03	1
CHEMBL103503	CID010904295	CN1CCC(c2c[nH]c3cnc(NC(=O)c4ccc(F)cc4)cc23)CC1	352.41	2	3	3.76	1
CHEMBL1770520	CID054584757	O=C1Nc2cccc(Cl)c2/C1=C\C(=O)c1ccc(Cl)cc1	318.16	1	2	4.21	1
CHEMBL3952828	CID057510464	O=C(NC[C@H]1CCNC1)c1ccc(NC(=O)N2Cc3ccncc3C2)cc1	365.44	3	4	1.97	1
CHEMBL389510	CID011193639	O=C1C[C@@H](NC2CCSCC2)C(=O)NC[C@@H](Cc2ccccc2)NC(=O)[C@H](Cc2ccccc2)NC(=O)[C@H](Cc2c[nH]c3ccccc23)N1	680.88	6	6	3.02	0
CHEMBL1765770	CID011581044	CC(C)(C)c1ccc(C(=O)Nc2cc(-c3ccncc3)c[nH]c2=O)cc1	347.42	2	3	3.99	1
CHEMBL201986	CID005928757	O=C1Nc2ccccc2/C1=C/c1ccc([N+](=O)[O-])cc1	266.26	1	3	3.09	1
CHEMBL3684049	CID072193614	NC(=O)c1nc(Nc2ccc3ccccc3c2)sc1NC(=O)c1ccc(CN2CCC(N)CC2)cc1	500.63	4	7	4.31	0
CHEMBL169975	CID009934960	COc1ccc(NC(=O)c2cc(NS(C)(=O)=O)ccc2NC(=O)c2ccc(N(C)C)cc2)cc1	482.56	3	6	3.64	1
CHEMBL1800426	CID053387550	COc1cccc(NCCC2(c3ccccc3)CCOC(C)(C)C2)c1	339.48	1	3	5.02	0
CHEMBL1078691	CID011450574	CC(C)(C)c1ccc2c(c1)[C@H]1OCCC[C@H]1[C@H](c1ccc(O)cc1)N2	337.46	2	3	5.32	0
[truncated: 8,647 more rows]
